# Supplementary material for: Computational Characterization of Transient Strain-Transcending Immunity against Influenza A
Source: PLoS One. 2015 May 1;10(5):e0125047. doi: 10.1371/journal.pone.0125047 (PMC4416895; doi:10.1371/journal.pone.0125047)
Supplement: S1 Dataset — Complete list of parameter strings, random seeds, final state hashes, and measured values for all 1200 simulations. (CSV) [file pone.0125047.s002.csv]

omega	tau	randomSeed	dataString	finalState	incidence	attackRate	duration	rp	diversity	fixation	mrca	kappa
0.25	59	1382613024000	eJxjZMAFFKC0bQJ2+RQ7J42w1hqc+pHBr/jUzRmfFjIwMDq+0qgFCpy8B5cDAIoXCwY=	33db064d66af386e	4.195	53.651	13.836	1.176	4.023	0.057	4.276	0.469
0.25	59	1366817744000	eJxjZMAFFKC0bQJ2+RQ7J42w1hqc+pHBr/jUzRmfFjIwMNrZrF/SwMBw8h5cDgCQDAuD	5240c78c4d737658	4.098	53.134	14.132	1.158	4.416	0.057	4.498	0.553
0.25	59	1383098331000	eJxjZMAFFKC0bQJ2+RQ7J42w1hqc+pHBr/jUzRmfFjIwMDqxi66vYGA4eQ8uBwCDZAq7	9c4cd16e8fe6a9b5	4.155	52.376	13.132	1.193	2.917	0.066	2.267	0.54
0.25	59	1382919205000	eJxjZMAFFKC0bQJ2+RQ7J42w1hqc+pHBr/jUzRmfFjIwMDr+ySjoYGA4eQ8uBwCV9gvT	829b2c79cec99403	3.889	51.06	13.948	1.163	3.312	0.049	4.576	0.34
0.25	59	1380792118000	eJxjZMAFFKC0bQJ2+RQ7J42w1hqc+pHBr/jUzRmfFjIwMDrWzl/1gYHh5D24HACaDQwt	96eae4926b5718ae	3.885	50.688	13.918	1.17	4.239	0.054	6.152	0.458
0.25	59	1382510485000	eJxjZMAFFKC0bQJ2+RQ7J42w1hqc+pHBr/jUzRmfFjIwMDo+4b7HwcBw8h5cDgCOAAtM	655bf70107affd16	3.937	51.37	14.316	1.16	4.697	0.05	8.333	0.616
0.25	59	1366837202000	eJxjZMAFFKC0bQJ2+RQ7J42w1hqc+pHBr/jUzRmfFjIwMNrZ3ugJYGA4eQ8uBwCOpQtl	c54518393e33c9ed	4.398	51.164	12.204	1.161	2.864	0.065	2.162	0.481
0.25	59	1380988836000	eJxjZMAFFKC0bQJ2+RQ7J42w1hqc+pHBr/jUzRmfFjIwMDp2RkYsYGA4eQ8uBwCNSwtR	0d31f5fcfc62f56d	4.681	53.083	11.448	1.177	2.902	0.062	2.433	0.35
0.25	59	1382579544000	eJxjZMAFFKC0bQJ2+RQ7J42w1hqc+pHBr/jUzRmfFjIwMDq+0Jx/gIHh5D24HACWgwvn	b21d18e838d9dc1c	4.288	53.557	13.846	1.191	4.303	0.062	8.58	0.359
0.25	59	1366850123000	eJxjZMAFFKC0bQJ2+RQ7J42w1hqc+pHBr/jUzRmfFjIwMNrZzd3yg4Hh5D24HACWjgv7	52a74f92563ad207	4.482	58.45	13.591	1.179	3.884	0.072	3.979	0.469
0.25	59	1381108440000	eJxjZMAFFKC0bQJ2+RQ7J42w1hqc+pHBr/jUzRmfFjIwMDpOqIo+wMBw8h5cDgCRvwuc	bf9d7d90f952e8e9	3.791	44.368	12.367	1.153	2.494	0.054	2.791	0.317
0.25	59	1383184827000	eJxjZMAFFKC0bQJ2+RQ7J42w1hqc+pHBr/jUzRmfFjIwMDrx2DZVMDCcvAeXAwCDlgq7	c44a57c2623fbe43	3.996	52.149	13.54	1.16	3.793	0.056	3.976	0.523
0.25	59	1382821714000	eJxjZMAFFKC0bQJ2+RQ7J42w1hqc+pHBr/jUzRmfFjIwMDp+m3EjgIHh5D24HACbmAwt	16b5152bae4b8f52	3.846	51.403	14.122	1.173	4.03	0.053	6.098	0.485
0.25	59	1366867082000	eJxjZMAFFKC0bQJ2+RQ7J42w1hqc+pHBr/jUzRmfFjIwMNrZL6gWYGA4eQ8uBwCGyAre	2aea9c20265cb52c	3.671	48.305	13.806	1.133	3.226	0.054	3.346	0.351
0.25	59	1382486954000	eJxjZMAFFKC0bQJ2+RQ7J42w1hqc+pHBr/jUzRmfFjIwMDo+WnJBgIHh5D24HACXDAvd	ad5dd27c825633a4	4.467	51.271	12.734	1.211	2.996	0.071	3.24	0.352
0.25	59	1382919408000	eJxjZMAFFKC0bQJ2+RQ7J42w1hqc+pHBr/jUzRmfFjIwMDr+ye5sYGA4eQ8uBwCXLQvn	5af5e2cc934b38f0	4.104	48.3	12.816	1.151	2.779	0.054	2.369	0.429
0.25	59	1380899527000	eJxjZMAFFKC0bQJ2+RQ7J42w1hqc+pHBr/jUzRmfFjIwMDq2sM2MYGA4eQ8uBwCHpQry	3b907e0a7e23a69d	4.127	53.147	13.734	1.191	3.203	0.069	2.591	0.5
0.25	59	1382510571000	eJxjZMAFFKC0bQJ2+RQ7J42w1hqc+pHBr/jUzRmfFjIwMDo+4dX9wcBw8h5cDgCQ4QuN	29c228d29b7095f9	4.419	50.883	11.459	1.155	2.484	0.062	1.849	0.431
0.25	59	1366886850000	eJxjZMAFFKC0bQJ2+RQ7J42w1hqc+pHBr/jUzRmfFjIwMNo5nJO9wMBw8h5cDgCOtwtv	a356afe72b1dde5e	4.042	49.888	13.316	1.183	3.597	0.055	4.42	0.407
0.25	59	1381078174000	eJxjZMAFFKC0bQJ2+RQ7J42w1hqc+pHBr/jUzRmfFjIwMDr2rek0YGA4eQ8uBwCPjwtq	fec8a85c85dac81e	4.558	52.866	12.765	1.206	3.147	0.068	2.897	0.476
0.5	59	1382800951000	eJxjZMAFBKC0bQJ2+RQ7J42w1hqc+pHBr/jUzRmfFjIwMDp+jWG7wcBw8h5cDgCMaQuW	3a1730859ef9d2dd	3.569	45.396	13.316	1.185	3.308	0.058	3.515	0.374
0.5	59	1366843730000	eJxjZMAFBKC0bQJ2+RQ7J42w1hqc+pHBr/jUzRmfFjIwMNrZ2WgEMDCcvAeXAwB4mgpW	8307779e2392de06	3.586	47.808	13.132	1.207	3.639	0.055	3.551	0.492
0.5	59	1381108110000	eJxjZMAFBKC0bQJ2+RQ7J42w1hqc+pHBr/jUzRmfFjIwMDpOKA3awMBw8h5cDgCJiAtu	5be0d70868553024	4.186	47.083	11.561	1.222	2.966	0.063	3.016	0.482
0.5	59	1382458284000	eJxjZMAFBKC0bQJ2+RQ7J42w1hqc+pHBr/jUzRmfFjIwMDo+eB/+gIHh5D24HACZYwxt	b1ee88bab848861e	4.217	47.882	12.326	1.224	3.437	0.07	3.406	0.568
0.5	59	1383054116000	eJxjZMAFBKC0bQJ2+RQ7J42w1hqc+pHBr/jUzRmfFjIwMDqxFLMsYGA4eQ8uBwB6vAqD	5080b6a34b8b5e04	3.775	48.038	13.102	1.188	3.956	0.054	5.485	0.363
0.5	59	1366817709000	eJxjZMAFBKC0bQJ2+RQ7J42w1hqc+pHBr/jUzRmfFjIwMNrZrJc+wcBw8h5cDgCFdQsy	0d33a1c9e3c56373	3.491	44.713	13.306	1.178	3.586	0.061	3.629	0.396
0.5	59	1382550117000	eJxjZMAFBKC0bQJ2+RQ7J42w1hqc+pHBr/jUzRmfFjIwMDo+y5jVwcBw8h5cDgCQdgvX	b6a552138d979aae	3.589	43.384	12.479	1.189	3.06	0.066	2.453	0.438
0.5	59	1383056201000	eJxjZMAFBKC0bQJ2+RQ7J42w1hqc+pHBr/jUzRmfFjIwMDqxTLqqwcBw8h5cDgCCWwr7	eb1fed7dd0a1729a	3.859	45.418	12.877	1.214	2.983	0.062	3.029	0.396
0.5	59	1380899523000	eJxjZMAFBKC0bQJ2+RQ7J42w1hqc+pHBr/jUzRmfFjIwMDq2sHXuYGA4eQ8uBwCFdQsy	473f1d4ac85acd0a	4.096	43.691	11.622	1.196	2.549	0.064	1.934	0.418
0.5	59	1382553357000	eJxjZMAFBKC0bQJ2+RQ7J42w1hqc+pHBr/jUzRmfFjIwMDo+m8V1goHh5D24HACOpgu5	6ba5eaf4eda739be	3.774	43.519	12.826	1.213	3.148	0.06	3.153	0.436
0.5	59	1366884693000	eJxjZMAFBKC0bQJ2+RQ7J42w1hqc+pHBr/jUzRmfFjIwMNo5rDXhYGA4eQ8uBwB8kAqN	8545180a86acfc95	3.608	45.207	13.367	1.191	3.557	0.049	3.892	0.43
0.5	59	1381078174000	eJxjZMAFBKC0bQJ2+RQ7J42w1hqc+pHBr/jUzRmfFjIwMDr2rek0YGA4eQ8uBwCJDwta	7aa98ecd4f85d2ad	3.998	47.704	12.275	1.208	3.203	0.057	4.162	0.411
0.5	59	1382976801000	eJxjZMAFBKC0bQJ2+RQ7J42w1hqc+pHBr/jUzRmfFjIwMDr+v+7xgoHh5D24HACZgQxt	d2230dcfcfec6092	3.436	44.289	13.448	1.18	3.096	0.055	3.654	0.435
0.5	59	1366835412000	eJxjZMAFBKC0bQJ2+RQ7J42w1hqc+pHBr/jUzRmfFjIwMNrZ7rVRYGA4eQ8uBwB/JQq6	66f4c97aae0fc1ea	3.743	48.375	13.081	1.181	4.051	0.05	5.402	0.458
0.5	59	1382533993000	eJxjZMAFBKC0bQJ2+RQ7J42w1hqc+pHBr/jUzRmfFjIwMDo+LZqkwcBw8h5cDgCLTQt4	d20cd6ff1074745e	4.274	48.143	12.275	1.228	3.15	0.057	2.577	0.464
0.5	59	1383054114000	eJxjZMAFBKC0bQJ2+RQ7J42w1hqc+pHBr/jUzRmfFjIwMDqxFP25wMBw8h5cDgCL1Auq	23e4c53c4fa43d58	3.564	44.2	13.51	1.193	3.349	0.06	3.594	0.433
0.5	59	1380791855000	eJxjZMAFBKC0bQJ2+RQ7J42w1hqc+pHBr/jUzRmfFjIwMDrWzl4+g4Hh5D24HACOUAu+	ae6f0e7e1fd0407a	3.843	46.367	12.795	1.201	3.443	0.061	3.082	0.428
0.5	59	1382551949000	eJxjZMAFBKC0bQJ2+RQ7J42w1hqc+pHBr/jUzRmfFjIwMDo+a+k7wcBw8h5cDgCVAgwn	28c640a8a357d2c7	3.804	46.133	13.081	1.202	3.435	0.06	2.99	0.444
0.5	59	1366864835000	eJxjZMAFBKC0bQJ2+RQ7J42w1hqc+pHBr/jUzRmfFjIwMNrZ1xnuYGA4eQ8uBwCDAgsK	879f00e363450b19	3.782	44.671	12.01	1.181	2.938	0.052	3.165	0.352
0.5	59	1380988836000	eJxjZMAFBKC0bQJ2+RQ7J42w1hqc+pHBr/jUzRmfFjIwMDp2RkYsYGA4eQ8uBwCGywtB	ea3ea420bf6728b6	4.055	47.52	12.244	1.214	3.611	0.064	3.354	0.429
0.75	59	1382563039000	eJxjZMAFJKC0bQJ2+RQ7J42w1hqc+pHBr/jUzRmfFjIwMDo+1z0ONPnkPbgcAIyaC2I=	4b1eabb36f48fd4a	3.927	41.68	10.744	1.255	2.621	0.068	1.85	0.542
0.75	59	1366817674000	eJxjZMAFJKC0bQJ2+RQ7J42w1hqc+pHBr/jUzRmfFjIwMNrZrJsswMBw8h5cDgCFnQr5	b09ac6559692619c	4.012	44.003	11.071	1.244	3.404	0.067	4.977	0.44
0.75	59	1381078174000	eJxjZMAFJKC0bQJ2+RQ7J42w1hqc+pHBr/jUzRmfFjIwMDr2rek0YGA4eQ8uBwCMTwti	6b8b220bb84a8501	3.314	41.254	12.561	1.201	3.353	0.065	3.098	0.598
0.75	59	1382629056000	eJxjZMAFJKC0bQJ2+RQ7J42w1hqc+pHBr/jUzRmfFjIwMDq+lpUDCpy8B5cDAICnCpU=	831675b339930f4a	3.553	42.009	12.663	1.216	3.682	0.056	5.728	0.482
0.75	59	1366817815000	eJxjZMAFJKC0bQJ2+RQ7J42w1hqc+pHBr/jUzRmfFjIwMNrZbNh5g4Hh5D24HACS5wvp	86a589685714a191	3.44	41.137	12.224	1.21	3.492	0.058	3.987	0.472
0.75	59	1383137529000	eJxjZMAFJKC0bQJ2+RQ7J42w1hqc+pHBr/jUzRmfFjIwMDpxZp9ZwcBw8h5cDgCJ+QtY	5fb2f09a696ed3ba	3.321	41.892	12.908	1.197	3.187	0.065	3.122	0.48
0.75	59	1383055566000	eJxjZMAFJKC0bQJ2+RQ7J42w1hqc+pHBr/jUzRmfFjIwMDqxdKpsYGA4eQ8uBwCCHArR	0f2e9d6312971c2d	3.401	39.787	12.132	1.22	2.582	0.07	1.892	0.497
0.75	59	1380899523000	eJxjZMAFJKC0bQJ2+RQ7J42w1hqc+pHBr/jUzRmfFjIwMDq2sHXuYGA4eQ8uBwCItQs6	c0d802faa1f2b33d	3.369	40.703	12.561	1.204	3.115	0.066	3.27	0.476
0.75	59	1382552885000	eJxjZMAFJKC0bQJ2+RQ7J42w1hqc+pHBr/jUzRmfFjIwMDo+m3Sdg4Hh5D24HACS6QvG	0ce46e81696eaa8f	3.519	42.007	12.346	1.22	3.317	0.065	3.132	0.517
0.75	59	1366842176000	eJxjZMAFJKC0bQJ2+RQ7J42w1hqc+pHBr/jUzRmfFjIwMNrZqRQBBU7eg8sBAHpQCkA=	e173841ed4492ae1	3.97	40.315	10.561	1.263	2.254	0.072	1.443	0.498
0.75	59	1380988836000	eJxjZMAFJKC0bQJ2+RQ7J42w1hqc+pHBr/jUzRmfFjIwMDp2RkYsYGA4eQ8uBwCKCwtJ	e9b38678a5fd9fc4	3.598	41.815	11.785	1.22	2.912	0.064	2.554	0.436
0.75	59	1382590207000	eJxjZMAFJKC0bQJ2+RQ7J42w1hqc+pHBr/jUzRmfFjIwMDq+OBMCNPnkPbgcAI/eC48=	1f35bf9ce8214eae	3.551	41.953	12.071	1.217	3.342	0.063	3.792	0.44
0.75	59	1366861502000	eJxjZMAFJKC0bQJ2+RQ7J42w1hqc+pHBr/jUzRmfFjIwMNrZe4cZMDCcvAeXAwB9zQp8	92ff550a9b7edf9c	3.878	40.087	10.632	1.254	2.467	0.071	1.741	0.594
0.75	59	1381106855000	eJxjZMAFJKC0bQJ2+RQ7J42w1hqc+pHBr/jUzRmfFjIwMDpOSNKJYGA4eQ8uBwCEjgrl	7ec65c8a236a37cf	3.11	38.842	13.663	1.202	3.155	0.057	2.852	0.596
0.75	59	1383226813000	eJxjZMAFJKC0bQJ2+RQ7J42w1hqc+pHBr/jUzRmfFjIwMDrx7dPyYGA4eQ8uBwCAwAqu	b20ce633172e2b04	3.454	41.308	12.081	1.209	3.294	0.052	3.784	0.333
0.75	59	1382800946000	eJxjZMAFJKC0bQJ2+RQ7J42w1hqc+pHBr/jUzRmfFjIwMDp+jf4cwMBw8h5cDgCWDAwC	2bdf2b1cbcad41e1	3.316	39.003	12.428	1.215	2.669	0.069	2.563	0.34
0.75	59	1366878563000	eJxjZMAFJKC0bQJ2+RQ7J42w1hqc+pHBr/jUzRmfFjIwMNo5+K/awcBw8h5cDgCKegtd	00f8ce481daf429b	3.59	43.766	12.479	1.209	3.626	0.065	4.335	0.482
0.75	59	1382443740000	eJxjZMAFJKC0bQJ2+RQ7J42w1hqc+pHBr/jUzRmfFjIwMDo+EMwGGnjyHlwOAIjvCys=	69ed93a3f207f12b	3.231	40.408	12.938	1.204	3.514	0.056	3.619	0.415
0.75	59	1383082536000	eJxjZMAFJKC0bQJ2+RQ7J42w1hqc+pHBr/jUzRmfFjIwMDqxqaxxYGA4eQ8uBwB9xgqG	606be781a56d0094	3.56	40.161	11.224	1.225	2.855	0.064	2.03	0.44
0.75	59	1380988490000	eJxjZMAFJKC0bQJ2+RQ7J42w1hqc+pHBr/jUzRmfFjIwMDp2hggKMDCcvAeXAwB9sgpt	aac48aabc7c21e81	3.359	38.881	12.459	1.184	2.857	0.056	2.475	0.554
1.0	59	1382466159000	eJxjZCAEbBOwi6fYOWmEtdYQ1A8Cv+JTN2d8WsjAwOj4ML1xBgPDyXtwOQCI+gu4	563ae5f49ca1591b	3.044	35.611	12.571	1.219	2.92	0.061	2.253	0.585
1.0	59	1366858956000	eJxjZCAEbBOwi6fYOWmEtdYQ1A8Cv+JTN2d8WsjAwGhnr1LzgIHh5D24HAB9dwsT	d715c3a754371acc	3.136	35.762	12.153	1.235	2.852	0.065	2.752	0.647
1.0	59	1380988836000	eJxjZCAEbBOwi6fYOWmEtdYQ1A8Cv+JTN2d8WsjAwOjYGRmxgIHh5D24HACASwsx	28b97752a754ee27	3.407	36.978	10.204	1.247	2.702	0.074	2.191	0.308
1.0	59	1382625052000	eJxjZCAEbBOwi6fYOWmEtdYQ1A8Cv+JTN2d8WsjAwOj46gEr0MCT9+ByAIbPC4Y=	9c19b9ad2ec0a294	3.332	35.447	10.622	1.25	2.356	0.067	1.829	0.484
1.0	59	1366868482000	eJxjZCAEbBOwi6fYOWmEtdYQ1A8Cv+JTN2d8WsjAwGhnv/X6BQaGk/fgcgCK/Avv	158b1178bda1c993	3.254	36.734	12.061	1.239	2.814	0.071	2.606	0.349
1.0	59	1381106145000	eJxjZCAEbBOwi6fYOWmEtdYQ1A8Cv+JTN2d8WsjAwOg4ITzsBQPDyXtwOQCEdAt8	54e211e07bf7aecf	3.413	36.425	10.744	1.254	2.59	0.069	1.99	0.398
1.0	59	1366858956000	eJxjZCAEbBOwi6fYOWmEtdYQ1A8Cv+JTN2d8WsjAwGhnr1LzgIHh5D24HAB9dwsT	d715c3a754371acc	3.136	35.762	12.153	1.235	2.852	0.065	2.77	0.647
1.0	59	1382800948000	eJxjZCAEbBOwi6fYOWmEtdYQ1A8Cv+JTN2d8WsjAwOj4Nfq3AgPDyXtwOQCKJAvC	342eb1dc3737920d	3.4	37.342	11.02	1.251	2.848	0.07	2.05	0.484
1.0	59	1366840508000	eJxjZCAEbBOwi6fYOWmEtdYQ1A8Cv+JTN2d8WsjAwGhnx/UPaODJe3A5AHxkCvo=	0339567c34870b5c	3.326	37.012	11.102	1.243	2.558	0.071	2.586	0.274
1.0	59	1382445064000	eJxjZCAEbBOwi6fYOWmEtdYQ1A8Cv+JTN2d8WsjAwOj4QHW+AwPDyXtwOQCBuws7	08309e02cc7a49ce	3.086	35.743	12.459	1.237	2.511	0.069	2.168	0.477
1.0	59	1382899225000	eJxjZCAEbBOwi6fYOWmEtdYQ1A8Cv+JTN2d8WsjAwOj423ziCgaGk/fgcgCJhAvC	5b562b5b55d49e46	3.396	36.862	11.0	1.252	2.527	0.074	1.829	0.38
1.0	59	1380988468000	eJxjZCAEbBOwi6fYOWmEtdYQ1A8Cv+JTN2d8WsjAwOjYGbxbgYHh5D24HAB+uAsO	dffbbdeabe232539	3.441	38.306	10.887	1.253	3.148	0.055	5.097	0.395
1.0	59	1382488624000	eJxjZCAEbBOwi6fYOWmEtdYQ1A8Cv+JTN2d8WsjAwOj4aJ93AwPDyXtwOQCKAQvC	32965b4c518a35a0	3.335	36.51	10.897	1.254	2.789	0.059	3.152	0.307
1.0	59	1366817639000	eJxjZCAEbBOwi6fYOWmEtdYQ1A8Cv+JTN2d8WsjAwGhns44rgoHh5D24HAB3xgqg	3107a6675abb1b97	3.533	38.44	10.734	1.258	2.936	0.067	2.935	0.444
1.0	59	1381078174000	eJxjZCAEbBOwi6fYOWmEtdYQ1A8Cv+JTN2d8WsjAwOjYt6bTgIHh5D24HACCjwtK	4a83177d0fa48e0a	3.432	36.849	10.693	1.262	2.795	0.069	2.374	0.436
1.0	59	1382800946000	eJxjZCAEbBOwi6fYOWmEtdYQ1A8Cv+JTN2d8WsjAwOj4NfpzAAPDyXtwOQCMTAvq	f6015afec80c7b4c	3.184	35.69	11.683	1.236	2.764	0.067	2.657	0.447
1.0	59	1366817780000	eJxjZCAEbBOwi6fYOWmEtdYQ1A8Cv+JTN2d8WsjAwGhns8FQgYHh5D24HAB3HwqR	0a5c44126140f09a	3.513	38.783	11.326	1.257	3.042	0.071	2.748	0.369
1.0	59	1382443743000	eJxjZCAEbBOwi6fYOWmEtdYQ1A8Cv+JTN2d8WsjAwOj4QLBcgoHh5D24HAB78wrX	89a4ae97c451be00	3.247	36.942	11.867	1.24	2.814	0.062	2.295	0.505
1.0	59	1382808775000	eJxjZCAEbBOwi6fYOWmEtdYQ1A8Cv+JTN2d8WsjAwOj49XJmBAPDyXtwOQCMJgvg	f5dc214b5464fe5d	3.089	36.312	11.979	1.228	3.185	0.062	3.389	0.469
1.0	59	1380988443000	eJxjZCAEbBOwi6fYOWmEtdYQ1A8Cv+JTN2d8WsjAwOjYGRxZwcBw8h5cDgB9ygsE	c21e4601faa856f6	3.043	35.919	12.755	1.227	2.867	0.062	3.002	0.422
0.375	135	1382473326000	eJxjZMAFNKC0AA75FDsnjbDWGpz6kcGv+NTNGZ8WMjAwOj68cncDA8PJe3A5AHI+DDQ=	8a05ad5a7ac36216	4.806	46.241	10.755	1.269	2.549	0.067	2.255	0.327
0.375	135	1382906773000	eJxjZMAFNKC0AA75FDsnjbDWGpz6kcGv+NTNGZ8WMjAwOv5etY+DgeHkPbgcAGZXC10=	a81989e9a92db1a9	4.241	46.347	12.336	1.224	2.975	0.063	2.791	0.265
0.375	135	1380899528000	eJxjZMAFNKC0AA75FDsnjbDWGpz6kcGv+NTNGZ8WMjAwOrawzXVgYDh5Dy4HAFVRClk=	10fc2c4ed9df537f	4.387	49.519	11.826	1.222	3.202	0.061	2.615	0.575
0.375	135	1382504377000	eJxjZMAFNKC0AA75FDsnjbDWGpz6kcGv+NTNGZ8WMjAwOj5et2oFA8PJe3A5AGyTC9U=	b1151db00a48eb34	4.429	46.737	11.418	1.227	3.065	0.066	2.673	0.369
0.375	135	1362839591000	eJxjZMAFNKC0AA75FDsnjbDWGpz6kcGv+NTNGZ8WMjAw2vpPvBHBwHDyHlwOAF75Cv4=	a026a8ba104f2c43	4.073	44.387	12.683	1.175	3.26	0.064	3.211	0.405
0.375	135	1381078174000	eJxjZMAFNKC0AA75FDsnjbDWGpz6kcGv+NTNGZ8WMjAwOvat6TRgYDh5Dy4HAF5PCuU=	27cb490e397fb14d	4.285	44.65	11.489	1.228	2.802	0.064	2.26	0.461
0.375	135	1382649833000	eJxjZMAFNKC0AA75FDsnjbDWGpz6kcGv+NTNGZ8WMjAwOr6JUgOafPIeXA4AWTAKhg==	2978cf688234a60e	4.25	45.647	12.306	1.231	2.727	0.061	2.069	0.414
0.375	135	1362457419000	eJxjZMAFNKC0AA75FDsnjbDWGpz6kcGv+NTNGZ8WMjAw2lqcivnBwHDyHlwOAGJ+C0Q=	204b31b6618a798d	4.306	46.993	12.03	1.214	2.967	0.069	2.469	0.42
0.375	135	1383094653000	eJxjZMAFNKC0AA75FDsnjbDWGpz6kcGv+NTNGZ8WMjAwOrHdneDBwHDyHlwOAFoiCq4=	3b9932d1ded3328f	4.852	47.781	10.918	1.261	2.576	0.074	1.663	0.368
0.375	135	1382815062000	eJxjZMAFNKC0AA75FDsnjbDWGpz6kcGv+NTNGZ8WMjAwOn4zDv/AwHDyHlwOAGU5C2I=	d6db077b17e3b055	4.128	47.245	12.469	1.199	3.722	0.061	4.763	0.233
0.375	135	1380793873000	eJxjZMAFNKC0AA75FDsnjbDWGpz6kcGv+NTNGZ8WMjAwOtbuKspgYDh5Dy4HAF/FCwM=	2bc4d8b762b189e2	4.525	44.196	10.826	1.299	2.305	0.062	1.678	0.368
0.375	135	1382478171000	eJxjZMAFNKC0AA75FDsnjbDWGpz6kcGv+NTNGZ8WMjAwOj6SO13BwHDyHlwOAGLRCzU=	4eeaae27bfda588e	4.229	46.983	12.571	1.221	3.361	0.055	3.288	0.489
0.375	135	1363508601000	eJxjZMAFNKC0AA75FDsnjbDWGpz6kcGv+NTNGZ8WMjAw2pYXKaxgYDh5Dy4HAFlJCp8=	f653672b332300bb	4.303	43.508	11.459	1.236	2.499	0.072	2.168	0.353
0.375	135	1380988836000	eJxjZMAFNKC0AA75FDsnjbDWGpz6kcGv+NTNGZ8WMjAwOnZGRixgYDh5Dy4HAFwLCsw=	56fb653880d0184a	4.191	46.259	11.897	1.229	3.186	0.059	3.04	0.462
0.375	135	1382574310000	eJxjZMAFNKC0AA75FDsnjbDWGpz6kcGv+NTNGZ8WMjAwOj6/eaiAgeHkPbgcAG3fC+Q=	813b59ee27a14438	4.38	45.66	12.112	1.225	2.967	0.062	2.455	0.504
0.375	135	1363358206000	eJxjZMAFNKC0AA75FDsnjbDWGpz6kcGv+NTNGZ8WMjAw2uZVexgwMJy8B5cDAFUICk8=	457bc85acbdc128d	4.304	45.8	12.102	1.233	2.778	0.067	1.956	0.525
0.375	135	1381111700000	eJxjZMAFNKC0AA75FDsnjbDWGpz6kcGv+NTNGZ8WMjAwOk5YI6XAwHDyHlwOAFcQCmg=	52b8a93680acf753	4.684	48.675	10.969	1.209	3.098	0.058	2.39	0.445
0.375	135	1383223217000	eJxjZMAFNKC0AA75FDsnjbDWGpz6kcGv+NTNGZ8WMjAwOvG1e2cwMJy8B5cDAFL/Cjs=	00fc0bb053ca7ab8	4.08	46.403	12.173	1.211	3.185	0.066	2.637	0.522
0.375	135	1382814346000	eJxjZMAFNKC0AA75FDsnjbDWGpz6kcGv+NTNGZ8WMjAwOn7TyAaaePIeXA4AWXUKiw==	2e2175ea3a615047	4.242	44.414	11.928	1.234	2.649	0.072	2.909	0.288
0.375	135	1362554675000	eJxjZMAFNKC0AA75FDsnjbDWGpz6kcGv+NTNGZ8WMjAw2tpNi7dgYDh5Dy4HAFVRClk=	1e998d19cc805e8a	4.245	45.639	11.663	1.233	2.494	0.076	1.754	0.343
0.625	135	1382504517000	eJxjZMAFRKC0AA75FDsnjbDWGpz6kcGv+NTNGZ8WMjAwOj7ecLaDgeHkPbgcAGTgC8Y=	fb1de925c64c9cce	4.107	37.675	10.03	1.274	2.154	0.071	1.344	0.626
0.625	135	1383054115000	eJxjZMAFRKC0AA75FDsnjbDWGpz6kcGv+NTNGZ8WMjAwOrEUM+xgYDh5Dy4HAEjwCg4=	fd39686b388519a4	4.048	38.561	10.204	1.257	2.529	0.061	2.406	0.3
0.625	135	1380899527000	eJxjZMAFRKC0AA75FDsnjbDWGpz6kcGv+NTNGZ8WMjAwOrawzYxgYDh5Dy4HAE5FClk=	7eb63c96313242b3	4.03	39.92	10.132	1.254	2.429	0.069	1.735	0.323
0.625	135	1382551700000	eJxjZMAFRKC0AA75FDsnjbDWGpz6kcGv+NTNGZ8WMjAwOj5rOKTAwHDyHlwOAFu+CyY=	37800c9cce09b835	3.948	39.803	10.153	1.245	2.862	0.067	2.502	0.475
0.625	135	1362591503000	eJxjZMAFRKC0AA75FDsnjbDWGpz6kcGv+NTNGZ8WMjAw2jqcCJrBwHDyHlwOAFTwCsw=	9fea66124d680260	4.006	38.105	10.744	1.263	2.315	0.068	1.572	0.358
0.625	135	1380988836000	eJxjZMAFRKC0AA75FDsnjbDWGpz6kcGv+NTNGZ8WMjAwOnZGRixgYDh5Dy4HAFPrCrg=	7bc0eb626d46f8f4	4.256	39.073	9.5	1.275	2.528	0.066	1.728	0.422
0.625	135	1382573292000	eJxjZMAFRKC0AA75FDsnjbDWGpz6kcGv+NTNGZ8WMjAwOj4/ZfmAgeHkPbgcAGLoC6g=	4d045374286cbf68	3.955	38.629	10.234	1.252	2.654	0.071	1.963	0.299
0.625	135	1362819061000	eJxjZMAFRKC0AA75FDsnjbDWGpz6kcGv+NTNGZ8WMjAw2vpFTOVgYDh5Dy4HAErrCh0=	83f8a22e26e4c942	4.284	40.333	9.438	1.187	2.863	0.054	2.259	0.37
0.625	135	1381110395000	eJxjZMAFRKC0AA75FDsnjbDWGpz6kcGv+NTNGZ8WMjAwOk6YYVDBwHDyHlwOAFPKCq4=	578b3f162853b847	3.953	37.614	10.142	1.251	2.51	0.066	1.662	0.681
0.625	135	1383094413000	eJxjZMAFRKC0AA75FDsnjbDWGpz6kcGv+NTNGZ8WMjAwOrHdfHaCgeHkPbgcAF3MC2w=	408924cf3a175905	4.323	39.337	9.51	1.278	2.35	0.072	1.623	0.374
0.625	135	1383005919000	eJxjZMAFRKC0AA75FDsnjbDWGpz6kcGv+NTNGZ8WMjAwOjFOni7BwHDyHlwOAErWCiI=	6391ce90d2aaae1f	4.393	39.882	9.295	1.287	2.346	0.069	1.829	0.272
0.625	135	1362576503000	eJxjZMAFRKC0AA75FDsnjbDWGpz6kcGv+NTNGZ8WMjAw2to/LrjBwHDyHlwOAFvRC0Q=	45defd63cd1d11b9	3.811	39.065	10.816	1.179	2.817	0.063	2.339	0.356
0.625	135	1382539448000	eJxjZMAFRKC0AA75FDsnjbDWGpz6kcGv+NTNGZ8WMjAwOj49eu4AA8PJe3A5AGlxDBY=	0290e1736d3593c0	3.988	39.092	10.377	1.256	2.468	0.071	1.618	0.463
0.625	135	1383083727000	eJxjZMAFRKC0AA75FDsnjbDWGpz6kcGv+NTNGZ8WMjAwOrGZ3ZjBwHDyHlwOAFAqCos=	c252eb4d0191e233	3.806	36.546	10.295	1.234	2.49	0.063	2.022	0.322
0.625	135	1380988550000	eJxjZMAFRKC0AA75FDsnjbDWGpz6kcGv+NTNGZ8WMjAwOnaG/C5gYDh5Dy4HAFqICyY=	239d1d426ef43fab	4.186	38.096	9.469	1.285	2.236	0.07	1.27	0.42
0.625	135	1382564991000	eJxjZMAFRKC0AA75FDsnjbDWGpz6kcGv+NTNGZ8WMjAwOj73niDBwHDyHlwOAFUhCrg=	2abd54467ee8497a	4.062	36.242	9.979	1.267	2.225	0.068	1.39	0.418
0.625	135	1363338115000	eJxjZMAFRKC0AA75FDsnjbDWGpz6kcGv+NTNGZ8WMjAw2uZ6bN/BwHDyHlwOAFeYCv4=	956be6dc5f3688ac	4.258	38.588	9.459	1.254	2.26	0.058	1.608	0.367
0.625	135	1381078174000	eJxjZMAFRKC0AA75FDsnjbDWGpz6kcGv+NTNGZ8WMjAwOvat6TRgYDh5Dy4HAFYvCtE=	b542fbabb7b78c9c	4.097	39.367	10.04	1.269	2.71	0.066	1.769	0.47
0.625	135	1382909423000	eJxjZMAFRKC0AA75FDsnjbDWGpz6kcGv+NTNGZ8WMjAwOv6+rDuDgeHkPbgcAGAoC3E=	15a39138316ff6dc	4.212	38.356	9.53	1.279	2.057	0.079	1.414	0.328
0.625	135	1363311608000	eJxjZMAFRKC0AA75FDsnjbDWGpz6kcGv+NTNGZ8WMjAw2mZvcTjAwHDyHlwOAFetCvk=	718c38029514a7c5	4.224	39.653	9.602	1.27	2.662	0.072	1.795	0.433
0.875	135	1381108601000	eJxjZMAFZKC0AA75FDsnjbDWGpz6kcGv+NTNGZ8WMjAwOk6oubCCgeHkPbgcAGFKC2o=	06eb4b5403a0d466	3.234	30.625	9.714	1.266	2.101	0.071	1.278	0.401
0.875	135	1383174333000	eJxjZMAFZKC0AA75FDsnjbDWGpz6kcGv+NTNGZ8WMjAwOnHPTfJgYDh5Dy4HAE7lCjk=	1d080a3f9fc89ff5	3.351	30.591	9.153	1.271	1.954	0.069	1.319	0.228
0.875	135	1382604667000	eJxjZMAFZKC0AA75FDsnjbDWGpz6kcGv+NTNGZ8WMjAwOr5c8aOCgeHkPbgcAGmrC+c=	b0900cfe96d9873c	3.697	33.524	8.265	1.291	2.608	0.06	2.089	0.555
0.875	135	1363279367000	eJxjZMAFZKC0AA75FDsnjbDWGpz6kcGv+NTNGZ8WMjAw2mae8I5gYDh5Dy4HAFcACrY=	777617f4bbf02dfe	3.707	33.056	8.387	1.297	2.354	0.065	1.495	0.43
0.875	135	1383096273000	eJxjZMAFZKC0AA75FDsnjbDWGpz6kcGv+NTNGZ8WMjAwOrF988hgYDh5Dy4HAFRaCpM=	1f22664276db6372	3.372	31.617	9.132	1.274	2.077	0.069	1.387	0.394
0.875	135	1383085331000	eJxjZMAFZKC0AA75FDsnjbDWGpz6kcGv+NTNGZ8WMjAwOrH5B1kwMJy8B5cDAEfgCcY=	2bc1cb7503e9fb75	3.379	31.444	9.153	1.268	2.442	0.064	1.482	0.512
0.875	135	1380988521000	eJxjZMAFZKC0AA75FDsnjbDWGpz6kcGv+NTNGZ8WMjAwOnaGdGkwMJy8B5cDAFM5CnU=	a6d8bba41027cae7	3.44	32.296	9.295	1.279	2.053	0.075	1.408	0.24
0.875	135	1382568240000	eJxjZMAFZKC0AA75FDsnjbDWGpz6kcGv+NTNGZ8WMjAwOj6vVW5gYDh5Dy4HAFrOCu0=	425f88581ad22ba3	3.422	31.707	9.04	1.271	2.091	0.068	1.382	0.391
0.875	135	1362659151000	eJxjZMAFZKC0AA75FDsnjbDWGpz6kcGv+NTNGZ8WMjAw2rpc6JnBwHDyHlwOAFxaCxo=	a3e9ced21cab69ad	3.34	30.848	9.51	1.273	1.857	0.074	1.165	0.336
0.875	135	1381078174000	eJxjZMAFZKC0AA75FDsnjbDWGpz6kcGv+NTNGZ8WMjAwOvat6TRgYDh5Dy4HAFlvCtk=	9420783b1210cc59	3.569	33.001	8.959	1.283	2.208	0.068	1.742	0.37
0.875	135	1382581726000	eJxjZMAFZKC0AA75FDsnjbDWGpz6kcGv+NTNGZ8WMjAwOr7wem3AwHDyHlwOAF8HCzM=	fe0451861b574eb1	3.547	32.318	9.234	1.279	2.092	0.067	1.507	0.431
0.875	135	1363403122000	eJxjZMAFZKC0AA75FDsnjbDWGpz6kcGv+NTNGZ8WMjAw2hZqLA1gYDh5Dy4HAFJeCnA=	9a3e7b720fc61dba	3.573	32.603	8.765	1.283	2.092	0.073	1.295	0.423
0.875	135	1383099319000	eJxjZMAFZKC0AA75FDsnjbDWGpz6kcGv+NTNGZ8WMjAwOrGrHLrBwHDyHlwOAFSRCqw=	e9377291a12935aa	3.447	32.44	8.867	1.272	2.17	0.073	1.461	0.304
0.875	135	1383013840000	eJxjZMAFZKC0AA75FDsnjbDWGpz6kcGv+NTNGZ8WMjAwOjHxlDQwMJy8B5cDAElaCek=	8020cf190bcff19d	3.415	32.201	8.928	1.271	2.396	0.07	1.632	0.394
0.875	135	1380899527000	eJxjZMAFZKC0AA75FDsnjbDWGpz6kcGv+NTNGZ8WMjAwOrawzYxgYDh5Dy4HAFGFCmE=	5e6f5791f7a20cbb	3.586	32.847	8.632	1.292	1.959	0.07	1.44	0.23
0.875	135	1382542605000	eJxjZMAFZKC0AA75FDsnjbDWGpz6kcGv+NTNGZ8WMjAwOj79+usEA8PJe3A5AHK1DII=	bb7f8f9316034186	3.483	32.47	9.5	1.275	2.478	0.065	2.206	0.297
0.875	135	1362476177000	eJxjZMAFZKC0AA75FDsnjbDWGpz6kcGv+NTNGZ8WMjAw2lq+mJbBwHDyHlwOAFsVCwE=	bd5db9552e8d8683	3.496	32.394	8.877	1.278	2.069	0.077	1.206	0.304
0.875	135	1380988836000	eJxjZMAFZKC0AA75FDsnjbDWGpz6kcGv+NTNGZ8WMjAwOnZGRixgYDh5Dy4HAFcrCsA=	e62851e54674e399	3.383	31.919	9.255	1.268	2.197	0.063	1.46	0.517
0.875	135	1382575792000	eJxjZMAFZKC0AA75FDsnjbDWGpz6kcGv+NTNGZ8WMjAwOj7/EN/AwHDyHlwOAGWCC5w=	3c4cbcd53c78f416	3.393	31.645	9.0	1.269	2.171	0.074	1.383	0.356
0.875	135	1362842079000	eJxjZMAFZKC0AA75FDsnjbDWGpz6kcGv+NTNGZ8WMjAw2vpvPy/BwHDyHlwOAFhyCs8=	a124be12c2a500b3	3.353	31.973	8.979	1.26	2.066	0.074	1.314	0.412
0.25	311	1362641292000	eJxjZMAFFKA08wyLXccFTmPIp9g5aYS11uDUjwx+xaduzvi0kIGB0db5ANcDBoaT9+ByAHmGDfI=	897e2efc77c72d8c	4.714	48.574	11.836	1.229	2.811	0.068	2.025	0.549
0.25	311	1381078174000	eJxjZMAFFKA08wyLXccFTmPIp9g5aYS11uDUjwx+xaduzvi0kIGB0bFvTacBA8PJe3A5AHtaDfw=	b0911ad78e3c8ed7	3.727	42.422	13.316	1.163	2.49	0.057	2.287	0.336
0.25	311	1382800946000	eJxjZMAFFKA08wyLXccFTmPIp9g5aYS11uDUjwx+xaduzvi0kIGB0fFr9OcABoaT9+ByAIUXDpw=	e93c76304e24a2f3	4.228	44.981	12.602	1.226	2.481	0.07	1.587	0.503
0.25	311	1362487864000	eJxjZMAFFKA08wyLXccFTmPIp9g5aYS11uDUjwx+xaduzvi0kIGB0dZq1qsDDAwn78HlAIHtDoM=	23233d577e42a935	4.584	48.191	12.214	1.228	3.053	0.066	2.389	0.375
0.25	311	1382443743000	eJxjZMAFFKA08wyLXccFTmPIp9g5aYS11uDUjwx+xaduzvi0kIGB0fGBYLkEA8PJe3A5AHS+DYk=	7cffef88f05fe241	4.63	50.194	12.193	1.213	3.003	0.06	2.727	0.425
0.25	311	1382976801000	eJxjZMAFFKA08wyLXccFTmPIp9g5aYS11uDUjwx+xaduzvi0kIGB0fH/dY8XDAwn78HlAIvMDw8=	d4e4887c8543a0d5	4.416	46.999	12.295	1.229	2.768	0.066	2.35	0.399
0.25	311	1380797653000	eJxjZMAFFKA08wyLXccFTmPIp9g5aYS11uDUjwx+xaduzvi0kIGB0bH2iwIHA8PJe3A5AHZiDaI=	469fcefcb996ace9	4.448	47.489	12.234	1.223	2.899	0.067	3.49	0.241
0.25	311	1382533993000	eJxjZMAFFKA08wyLXccFTmPIp9g5aYS11uDUjwx+xaduzvi0kIGB0fFp0SQNBoaT9+ByAH2YDho=	4947f6583107741d	4.344	42.964	11.336	1.243	1.995	0.07	1.269	0.247
0.25	311	1363268724000	eJxjZMAFFKA08wyLXccFTmPIp9g5aYS11uDUjwx+xaduzvi0kIGB0TZT9SnQ5JP34HIAdLENmA==	ad08b6c6867bc51c	4.17	47.252	12.795	1.209	3.21	0.063	3.152	0.47
0.25	311	1380988838000	eJxjZMAFFKA08wyLXccFTmPIp9g5aYS11uDUjwx+xaduzvi0kIGB0bEzMqGAgeHkPbgcAHbuDbs=	8c1760a2329b72b7	4.221	48.312	12.734	1.189	3.114	0.056	2.601	0.478
0.25	311	1382588424000	eJxjZMAFFKA08wyLXccFTmPIp9g5aYS11uDUjwx+xaduzvi0kIGB0fHFRnkHBoaT9+ByAHxODgE=	f0217e39a351d952	4.222	45.959	12.214	1.187	2.754	0.054	2.179	0.403
0.25	311	1362779117000	eJxjZMAFFKA08wyLXccFTmPIp9g5aYS11uDUjwx+xaduzvi0kIGB0db7u+gJBoaT9+ByAHzTDiQ=	67c7e4b8a41a8c28	4.094	48.081	13.163	1.199	2.848	0.07	2.398	0.416
0.25	311	1381114812000	eJxjZMAFFKA08wyLXccFTmPIp9g5aYS11uDUjwx+xaduzvi0kIGB0XHC7WkJDAwn78HlAIHPDmo=	00cc2d40688a16a2	4.481	46.194	12.142	1.235	2.534	0.068	2.067	0.497
0.25	311	1383137529000	eJxjZMAFFKA08wyLXccFTmPIp9g5aYS11uDUjwx+xaduzvi0kIGB0Ykz+8wKBoaT9+ByAHkEDfI=	52cd0ba76b3cf2ea	4.73	51.012	12.622	1.231	3.407	0.06	3.365	0.402
0.25	311	1382817736000	eJxjZMAFFKA08wyLXccFTmPIp9g5aYS11uDUjwx+xaduzvi0kIGB0fFbjKoDA8PJe3A5AHhGDcA=	d37222e8a1e2581a	4.621	51.295	12.561	1.209	3.436	0.06	2.758	0.573
0.25	311	1363310321000	eJxjZMAFFKA08wyLXccFTmPIp9g5aYS11uDUjwx+xaduzvi0kIGB0TZ7wdwMBoaT9+ByAHw7DhU=	03775782ad505d04	3.773	45.975	13.448	1.183	3.131	0.069	2.693	0.398
0.25	311	1382483126000	eJxjZMAFFKA08wyLXccFTmPIp9g5aYS11uDUjwx+xaduzvi0kIGB0fFRVtoHBoaT9+ByAIVBDqs=	bb02f673e64574b2	3.795	43.878	12.959	1.167	2.837	0.057	2.58	0.421
0.25	311	1383059217000	eJxjZMAFFKA08wyLXccFTmPIp9g5aYS11uDUjwx+xaduzvi0kIGB0YnlwK0MBoaT9+ByAHtRDhA=	52a2acf18e5d7002	4.392	43.483	11.214	1.208	2.115	0.066	1.158	0.437
0.25	311	1380899532000	eJxjZMAFFKA08wyLXccFTmPIp9g5aYS11uDUjwx+xaduzvi0kIGB0bGFbc0DBoaT9+ByAHv9Dh8=	83303b212c4b0c25	4.506	48.655	12.622	1.213	2.931	0.075	2.459	0.48
0.25	311	1382555586000	eJxjZMAFFKA08wyLXccFTmPIp9g5aYS11uDUjwx+xaduzvi0kIGB0fHZHt4LDAwn78HlAIOuDog=	b913a82f3224a3cf	4.01	48.054	13.571	1.179	3.673	0.052	4.918	0.45
0.5	311	1380988838000	eJxjZMAFBKA08wyLXccFTmPIp9g5aYS11uDUjwx+xaduzvi0kIGB0bEzMqGAgeHkPbgcAHBuDas=	97e1b001cfcce89c	3.78	37.057	11.183	1.237	2.341	0.07	1.421	0.424
0.5	311	1382632083000	eJxjZMAFBKA08wyLXccFTmPIp9g5aYS11uDUjwx+xaduzvi0kIGB0fG1t58FA8PJe3A5AHHyDbU=	e77f5d155a423258	3.867	37.759	11.0	1.237	2.342	0.069	1.961	0.298
0.5	311	1362539975000	eJxjZMAFBKA08wyLXccFTmPIp9g5aYS11uDUjwx+xaduzvi0kIGB0dZ2m2AEA8PJe3A5AGr5DVE=	409b396b39d20303	4.038	39.163	11.377	1.239	3.041	0.064	2.831	0.303
0.5	311	1381112827000	eJxjZMAFBKA08wyLXccFTmPIp9g5aYS11uDUjwx+xaduzvi0kIGB0XHCXp8KBoaT9+ByAHZpDgo=	6837bc7fca64bed9	3.915	37.58	11.102	1.234	2.146	0.071	1.259	0.412
0.5	311	1383255017000	eJxjZMAFBKA08wyLXccFTmPIp9g5aYS11uDUjwx+xaduzvi0kIGB0Ukgp02DgeHkPbgcAGfxDSQ=	7efd590cebd7773c	3.758	37.6	11.346	1.227	2.765	0.062	1.991	0.556
0.5	311	1382802210000	eJxjZMAFBKA08wyLXccFTmPIp9g5aYS11uDUjwx+xaduzvi0kIGB0fFrvs0FBoaT9+ByAHweDmk=	fc8ba2dd2b6f18ea	3.907	36.775	10.979	1.249	1.979	0.073	1.228	0.332
0.5	311	1363383840000	eJxjZMAFBKA08wyLXccFTmPIp9g5aYS11uDUjwx+xaduzvi0kIGB0baAKRcocPIeXA4AY7AM1A==	120ba4ed4970636d	4.067	38.172	10.857	1.258	2.138	0.077	1.728	0.197
0.5	311	1382461725000	eJxjZMAFBKA08wyLXccFTmPIp9g5aYS11uDUjwx+xaduzvi0kIGB0fGh8k0PBoaT9+ByAHfNDh4=	63ee1cd6e90660e0	4.317	40.12	10.959	1.256	2.417	0.073	1.776	0.312
0.5	311	1382903878000	eJxjZMAFBKA08wyLXccFTmPIp9g5aYS11uDUjwx+xaduzvi0kIGB0fF33cQCBoaT9+ByAH0vDnM=	d3834e57a3c522a1	3.98	37.932	10.908	1.248	2.507	0.058	1.75	0.467
0.5	311	1380899523000	eJxjZMAFBKA08wyLXccFTmPIp9g5aYS11uDUjwx+xaduzvi0kIGB0bGFrXMHA8PJe3A5AHFADcQ=	d3632635457acc71	4.184	39.167	11.357	1.261	2.59	0.067	2.254	0.299
0.5	311	1382502938000	eJxjZMAFBKA08wyLXccFTmPIp9g5aYS11uDUjwx+xaduzvi0kIGB0fHxjK0TGBhO3oPLAQCBEw65	27e42468d5a5f8bb	3.94	38.368	11.357	1.24	2.711	0.069	2.593	0.412
0.5	311	1363164120000	eJxjZMAFBKA08wyLXccFTmPIp9g5aYS11uDUjwx+xaduzvi0kIGB0Tbp5eEDDAwn78HlAIC8DsM=	e6b4139e2161df67	4.057	38.375	11.091	1.243	2.267	0.07	1.558	0.455
0.5	311	1381078174000	eJxjZMAFBKA08wyLXccFTmPIp9g5aYS11uDUjwx+xaduzvi0kIGB0bFvTacBA8PJe3A5AHTaDew=	c331b3c78208f206	3.865	38.082	10.948	1.23	2.335	0.06	1.809	0.394
0.5	311	1382635715000	eJxjZMAFBKA08wyLXccFTmPIp9g5aYS11uDUjwx+xaduzvi0kIGB0fF1084dDAwn78HlAIKnDtc=	96abdd5c14a1342b	3.985	37.88	10.52	1.248	2.139	0.068	1.372	0.426
0.5	311	1362508449000	eJxjZMAFBKA08wyLXccFTmPIp9g5aYS11uDUjwx+xaduzvi0kIGB0db6KssLBoaT9+ByAHPkDfE=	3e910ce8f86f87d9	3.966	38.564	11.061	1.244	2.878	0.061	2.674	0.372
0.5	311	1383223217000	eJxjZMAFBKA08wyLXccFTmPIp9g5aYS11uDUjwx+xaduzvi0kIGB0Ymv3TuDgeHkPbgcAGmKDUI=	7189630d4802f38e	3.891	36.575	10.714	1.232	2.214	0.068	1.27	0.42
0.5	311	1382900531000	eJxjZMAFBKA08wyLXccFTmPIp9g5aYS11uDUjwx+xaduzvi0kIGB0fG3d70FA8PJe3A5AHXhDfY=	f289297c16beab3d	3.811	36.797	11.0	1.198	2.681	0.057	2.052	0.29
0.5	311	1380899531000	eJxjZMAFBKA08wyLXccFTmPIp9g5aYS11uDUjwx+xaduzvi0kIGB0bGFbcUPBoaT9+ByAHaRDiM=	3b00db13c8ef7613	3.964	40.554	11.571	1.222	3.408	0.059	3.814	0.452
0.5	311	1382500006000	eJxjZMAFBKA08wyLXccFTmPIp9g5aYS11uDUjwx+xaduzvi0kIGB0fFx9o8CBoaT9+ByAIBwDq8=	89201b51b0110a2a	3.631	34.294	10.408	1.251	1.809	0.068	0.998	0.291
0.5	311	1363496916000	eJxjZMAFBKA08wyLXccFTmPIp9g5aYS11uDUjwx+xaduzvi0kIGB0bZs/xUFBoaT9+ByAHevDh4=	eee4e8871966690a	3.844	36.043	10.561	1.219	1.998	0.058	1.342	0.319
0.75	311	1380899531000	eJxjZMAFJKA08wyLXccFTmPIp9g5aYS11uDUjwx+xaduzvi0kIGB0bGFbcUPBoaT9+ByAHnRDis=	72f4ffb1ed3d74f9	3.035	29.004	11.122	1.238	1.883	0.076	1.346	0.239
0.75	311	1382514446000	eJxjZMAFJKA08wyLXccFTmPIp9g5aYS11uDUjwx+xaduzvi0kIGB0fGJh98GBoaT9+ByAHsbDis=	5776b7f56321f00d	2.981	29.163	11.061	1.231	2.295	0.065	1.56	0.495
0.75	311	1363233871000	eJxjZMAFJKA08wyLXccFTmPIp9g5aYS11uDUjwx+xaduzvi0kIGB0TZdSGQGA8PJe3A5AGpwDSI=	ac9598540e0a8852	2.968	28.994	10.938	1.226	1.854	0.069	1.213	0.301
0.75	311	1381078174000	eJxjZMAFJKA08wyLXccFTmPIp9g5aYS11uDUjwx+xaduzvi0kIGB0bFvTacBA8PJe3A5AHgaDfQ=	3ca9a411e76a228e	3.083	29.849	10.795	1.236	2.483	0.057	2.081	0.377
0.75	311	1382588306000	eJxjZMAFJKA08wyLXccFTmPIp9g5aYS11uDUjwx+xaduzvi0kIGB0fHF+qAABoaT9+ByAHzLDjo=	274a0fdcfa7630f8	2.963	29.171	10.836	1.229	1.826	0.07	1.147	0.242
0.75	311	1363388511000	eJxjZMAFJKA08wyLXccFTmPIp9g5aYS11uDUjwx+xaduzvi0kIGB0bbAczPQ5JP34HIAcMoNgQ==	59fa19843ec168e5	2.948	28.738	11.01	1.234	1.901	0.068	1.242	0.432
0.75	311	1383137529000	eJxjZMAFJKA08wyLXccFTmPIp9g5aYS11uDUjwx+xaduzvi0kIGB0Ykz+8wKBoaT9+ByAHXEDeo=	4f0107d9bc745b19	2.994	29.006	11.173	1.238	2.06	0.065	1.4	0.345
0.75	311	1382800948000	eJxjZMAFJKA08wyLXccFTmPIp9g5aYS11uDUjwx+xaduzvi0kIGB0fFr9G8FBoaT9+ByAH+vDmw=	a3eebe90dba3fd57	2.921	28.505	11.316	1.228	2.113	0.065	1.401	0.412
0.75	311	1380797652000	eJxjZMAFJKA08wyLXccFTmPIp9g5aYS11uDUjwx+xaduzvi0kIGB0bH2i4wCA8PJe3A5AHQ2Da4=	33b4e25ac86326c8	2.995	28.998	11.051	1.232	2.09	0.063	1.371	0.467
0.75	311	1382444810000	eJxjZMAFJKA08wyLXccFTmPIp9g5aYS11uDUjwx+xaduzvi0kIGB0fGB4n4BBoaT9+ByAHZGDdE=	d857ec8afa645d81	2.951	28.732	11.051	1.235	1.847	0.068	1.204	0.289
0.75	311	1363133474000	eJxjZMAFJKA08wyLXccFTmPIp9g5aYS11uDUjwx+xaduzvi0kIGB0TZRTOUCA8PJe3A5AG5KDWg=	b245c109ec40885f	2.937	27.76	11.183	1.235	1.895	0.065	1.267	0.255
0.75	311	1380988837000	eJxjZMAFJKA08wyLXccFTmPIp9g5aYS11uDUjwx+xaduzvi0kIGB0bEzMqaDgeHkPbgcAHTCDcc=	a96d238f220020a8	2.804	28.038	11.53	1.22	2.168	0.068	1.382	0.403
0.75	311	1382586846000	eJxjZMAFJKA08wyLXccFTmPIp9g5aYS11uDUjwx+xaduzvi0kIGB0fHFTG4DBoaT9+ByAHWCDb0=	8e794dee9b635504	2.996	29.207	11.285	1.228	2.433	0.059	1.665	0.417
0.75	311	1362652093000	eJxjZMAFJKA08wyLXccFTmPIp9g5aYS11uDUjwx+xaduzvi0kIGB0dYl5ZYHA8PJe3A5AHR3Dcc=	ac6dfa096b66e19f	3.036	29.647	10.846	1.233	2.291	0.063	1.842	0.363
0.75	311	1381111914000	eJxjZMAFJKA08wyLXccFTmPIp9g5aYS11uDUjwx+xaduzvi0kIGB0XHC+jgBBoaT9+ByAHQnDa4=	b3f875cfddbcf29c	2.683	26.8	11.785	1.222	1.759	0.068	1.261	0.368
0.75	311	1383137529000	eJxjZMAFJKA08wyLXccFTmPIp9g5aYS11uDUjwx+xaduzvi0kIGB0Ykz+8wKBoaT9+ByAHXEDeo=	4f0107d9bc745b19	2.994	29.006	11.173	1.238	2.06	0.065	1.404	0.345
0.75	311	1382593169000	eJxjZMAFJKA08wyLXccFTmPIp9g5aYS11uDUjwx+xaduzvi0kIGB0fHFz7YMBoaT9+ByAIXHDtA=	50c30bb228de6812	2.952	28.298	11.071	1.233	2.255	0.061	1.821	0.368
0.75	311	1362542519000	eJxjZMAFJKA08wyLXccFTmPIp9g5aYS11uDUjwx+xaduzvi0kIGB0db2zqMbDAwn78HlAIPYDtA=	0887dc7c6ae88292	2.781	27.184	11.326	1.226	1.748	0.066	1.205	0.288
0.75	311	1383137529000	eJxjZMAFJKA08wyLXccFTmPIp9g5aYS11uDUjwx+xaduzvi0kIGB0Ykz+8wKBoaT9+ByAHXEDeo=	4f0107d9bc745b19	2.994	29.006	11.173	1.238	2.06	0.065	1.416	0.345
0.75	311	1382922087000	eJxjZMAFJKA08wyLXccFTmPIp9g5aYS11uDUjwx+xaduzvi0kIGB0fHPlKwIBoaT9+ByAH5HDlM=	13d805014d8e6965	2.935	28.573	11.408	1.233	2.168	0.065	1.548	0.456
1.0	311	1380899523000	eJxjZCAEmGdY7DoucBpDPMXOSSOstYagfhD4FZ+6OePTQgYGRscWts4dDAwn78HlAGrADbQ=	e476bbba75fe6fe5	1.984	20.761	11.653	1.207	1.603	0.06	1.215	0.297
1.0	311	1382481571000	eJxjZCAEmGdY7DoucBpDPMXOSSOstYagfhD4FZ+6OePTQgYGRsdHQWt2MDCcvAeXAwB3yw6B	e174b1cd66867dd1	1.916	20.208	11.867	1.203	1.733	0.062	1.307	0.315
1.0	311	1363285183000	eJxjZCAEmGdY7DoucBpDPMXOSSOstYagfhD4FZ+6OePTQgYGRtssRS4JBoaT9+ByAFo9DJI=	d3997e9de80c4f14	2.035	21.22	11.561	1.213	1.628	0.063	1.237	0.335
1.0	311	1380988837000	eJxjZCAEmGdY7DoucBpDPMXOSSOstYagfhD4FZ+6OePTQgYGRsfOyJgOBoaT9+ByAGsCDa8=	4d6815def5129f06	2.075	21.465	11.418	1.216	2.148	0.056	1.607	0.591
1.0	311	1382590443000	eJxjZCAEmGdY7DoucBpDPMXOSSOstYagfhD4FZ+6OePTQgYGRscX59/+YGA4eQ8uBwCHUA+F	b24bab927858d947	2.059	21.415	11.612	1.214	2.097	0.055	1.753	0.577
1.0	311	1362495881000	eJxjZCAEmGdY7DoucBpDPMXOSSOstYagfhD4FZ+6OePTQgYGRltrUXsNBoaT9+ByAFpZDJw=	b16371cb2c338b4c	1.969	20.846	11.622	1.207	1.658	0.065	1.263	0.377
1.0	311	1381111847000	eJxjZCAEmGdY7DoucBpDPMXOSSOstYagfhD4FZ+6OePTQgYGRscJ6yIiGBhO3oPLAQBt7Q3X	e48fe0995f78c09e	1.959	20.785	11.867	1.204	1.598	0.065	1.206	0.306
1.0	311	1383195301000	eJxjZCAEmGdY7DoucBpDPMXOSSOstYagfhD4FZ+6OePTQgYGRieeuyEdDAwn78HlAGqPDa8=	aafe7a85bb8f2918	1.936	20.651	11.622	1.201	1.606	0.061	1.2	0.33
1.0	311	1382622160000	eJxjZCAEmGdY7DoucBpDPMXOSSOstYagfhD4FZ+6OePTQgYGRsdXm580MDCcvAeXAwB+mw7q	11729b9671aa5a62	2.058	21.335	11.357	1.216	1.958	0.064	1.571	0.358
1.0	311	1363403057000	eJxjZCAEmGdY7DoucBpDPMXOSSOstYagfhD4FZ+6OePTQgYGRttC9eUZDAwn78HlAGinDYw=	231e3c869721aa0d	2.111	21.567	11.071	1.214	1.836	0.063	1.405	0.402
1.0	311	1383137529000	eJxjZCAEmGdY7DoucBpDPMXOSSOstYagfhD4FZ+6OePTQgYGRifO7DMrGBhO3oPLAQBsBA3S	58ff6a60e6188b87	1.968	20.956	11.51	1.206	1.677	0.062	1.218	0.299
1.0	311	1382899774000	eJxjZCAEmGdY7DoucBpDPMXOSSOstYagfhD4FZ+6OePTQgYGRsff9p8MGBhO3oPLAQB07g5F	5f037ff618c7b0ee	2.05	21.259	11.459	1.211	1.903	0.06	1.38	0.486
1.0	311	1380899528000	eJxjZCAEmGdY7DoucBpDPMXOSSOstYagfhD4FZ+6OePTQgYGRscWtrkODAwn78HlAGVcDVA=	a92c126829a54550	1.943	20.775	11.602	1.2	1.795	0.058	1.366	0.419
1.0	311	1382492828000	eJxjZCAEmGdY7DoucBpDPMXOSSOstYagfhD4FZ+6OePTQgYGRsdH/woTGBhO3oPLAQB6Rg6a	1f20949660a5695e	2.036	21.239	11.479	1.21	1.796	0.061	1.28	0.266
1.0	311	1362768739000	eJxjZCAEmGdY7DoucBpDPMXOSSOstYagfhD4FZ+6OePTQgYGRlvviF07GBhO3oPLAQBurg36	bad0165cd4fc0f7f	2.029	21.174	11.581	1.213	1.755	0.062	1.342	0.424
1.0	311	1381078174000	eJxjZCAEmGdY7DoucBpDPMXOSSOstYagfhD4FZ+6OePTQgYGRse+NZ0GDAwn78HlAG5aDdw=	a72da2444da75ee8	2.08	21.66	11.316	1.216	2.141	0.053	2.297	0.323
1.0	311	1382600129000	eJxjZCAEmGdY7DoucBpDPMXOSSOstYagfhD4FZ+6OePTQgYGRseXyTtfMDCcvAeXAwB8tQ7W	c4ae0b8e449e6a8e	1.979	20.861	11.632	1.205	2.142	0.056	1.621	0.524
1.0	311	1362588675000	eJxjZCAEmGdY7DoucBpDPMXOSSOstYagfhD4FZ+6OePTQgYGRluHudo7GBhO3oPLAQBp4g2l	3c672344be44a132	1.956	20.637	11.704	1.204	1.904	0.06	1.442	0.451
1.0	311	1383170933000	eJxjZCAEmGdY7DoucBpDPMXOSSOstYagfhD4FZ+6OePTQgYGRifuzEYOBoaT9+ByAF7hDOc=	1db18be6d0e25c21	2.045	21.146	11.622	1.213	1.832	0.058	1.416	0.344
1.0	311	1382817718000	eJxjZCAEmGdY7DoucBpDPMXOSSOstYagfhD4FZ+6OePTQgYGRsdv0fc+MDCcvAeXAwB/rQ8I	841979cc07a33304	1.9	20.102	11.897	1.201	1.545	0.064	1.211	0.332
0.375	542	1382649835000	eJxjZMAFNKD0B6HSLe+bLmHIp9g5aYS11uDUjwx+xaduzvi0kIGB0fFNlO4PBoaT9+ByAPn+D7s=	035ce73d3906d98b	3.553	38.707	13.459	1.187	2.988	0.06	3.349	0.291
0.375	542	1363328837000	eJxjZMAFNKD0B6HSLe+bLmHIp9g5aYS11uDUjwx+xaduzvi0kIGB0TZnt2oHA8PJe3A5APCuDyA=	5aeb4bd38cd198ea	3.92	41.89	12.173	1.178	3.335	0.057	3.251	0.326
0.375	542	1383178161000	eJxjZMAFNKD0B6HSLe+bLmHIp9g5aYS11uDUjwx+xaduzvi0kIGB0Yn7+ukMBoaT9+ByAPRRD2Y=	90c79c04611a6338	3.73	37.789	12.01	1.221	2.106	0.069	1.309	0.376
0.375	542	1382998732000	eJxjZMAFNKD0B6HSLe+bLmHIp9g5aYS11uDUjwx+xaduzvi0kIGB0YlR9c0DBoaT9+ByAPEGD0M=	cb13543a5bba052d	3.866	40.251	12.295	1.208	2.607	0.061	2.147	0.393
0.375	542	1380910333000	eJxjZMAFNKD0B6HSLe+bLmHIp9g5aYS11uDUjwx+xaduzvi0kIGB0bFldY0HA8PJe3A5APMnD0M=	f529b22097ef4f5b	4.194	43.224	12.285	1.216	3.325	0.066	3.07	0.4
0.375	542	1382535474000	eJxjZMAFNKD0B6HSLe+bLmHIp9g5aYS11uDUjwx+xaduzvi0kIGB0fFpp3YAA8PJe3A5APMpDzk=	a1394677ea156aeb	4.38	41.134	11.459	1.213	2.555	0.067	1.689	0.489
0.375	542	1362802924000	eJxjZMAFNKD0B6HSLe+bLmHIp9g5aYS11uDUjwx+xaduzvi0kIGB0dY3KfIBA8PJe3A5APDrDzQ=	d0f31d201d547fbe	4.024	41.612	12.224	1.215	2.937	0.062	3.522	0.27
0.375	542	1381078174000	eJxjZMAFNKD0B6HSLe+bLmHIp9g5aYS11uDUjwx+xaduzvi0kIGB0bFvTacBA8PJe3A5APNUD0M=	cd07fd57fde1f2be	3.971	41.9	12.479	1.21	3.226	0.051	4.052	0.389
0.375	542	1382618704000	eJxjZMAFNKD0B6HSLe+bLmHIp9g5aYS11uDUjwx+xaduzvi0kIGB0fFVvUYDA8PJe3A5APVRD2E=	c66f0ffe7f934aca	3.722	38.779	11.724	1.161	2.517	0.059	1.904	0.428
0.375	542	1363497960000	eJxjZMAFNKD0B6HSLe+bLmHIp9g5aYS11uDUjwx+xaduzvi0kIGB0bbs/CEHBoaT9+ByAPfbD5M=	6e6e0616b22a3770	4.156	45.222	12.54	1.201	3.791	0.062	3.868	0.399
0.375	542	1383190319000	eJxjZMAFNKD0B6HSLe+bLmHIp9g5aYS11uDUjwx+xaduzvi0kIGB0Ylnov8MBoaT9+ByAOteDtU=	29154e47a019abd2	3.701	37.029	11.979	1.21	1.894	0.072	1.159	0.314
0.375	542	1382926099000	eJxjZMAFNKD0B6HSLe+bLmHIp9g5aYS11uDUjwx+xaduzvi0kIGB0fHPxUUWDAwn78HlAP7ZD/c=	81145016f8218dce	3.908	42.363	12.489	1.193	3.097	0.059	2.809	0.466
0.375	542	1380798328000	eJxjZMAFNKD0B6HSLe+bLmHIp9g5aYS11uDUjwx+xaduzvi0kIGB0bH2X84BBoaT9+ByAP2AD/c=	c66f18fd806fdb02	4.165	43.55	12.53	1.21	3.713	0.053	3.885	0.46
0.375	542	1382516509000	eJxjZMAFNKD0B6HSLe+bLmHIp9g5aYS11uDUjwx+xaduzvi0kIGB0fFJ+kkPBoaT9+ByAPnKD6w=	66cf4040977fe795	4.022	42.064	12.234	1.21	2.872	0.065	2.585	0.274
0.375	542	1362782949000	eJxjZMAFNKD0B6HSLe+bLmHIp9g5aYS11uDUjwx+xaduzvi0kIGB0dbHsK+DgeHkPbgcAOwVDt8=	f7de5617bb9eeb82	3.763	40.45	12.775	1.194	2.737	0.064	2.023	0.444
0.375	542	1380999033000	eJxjZMAFNKD0B6HSLe+bLmHIp9g5aYS11uDUjwx+xaduzvi0kIGB0bHzy4cVDAwn78HlAAQnEGU=	80317530feafee40	4.094	42.292	12.204	1.214	3.21	0.066	3.184	0.354
0.375	542	1382608036000	eJxjZMAFNKD0B6HSLe+bLmHIp9g5aYS11uDUjwx+xaduzvi0kIGB0fHlnYQFDAwn78HlAAAnEBU=	0a8af9a7fa4e12a9	3.99	41.269	12.204	1.209	2.799	0.064	2.02	0.519
0.375	542	1362506953000	eJxjZMAFNKD0B6HSLe+bLmHIp9g5aYS11uDUjwx+xaduzvi0kIGB0dZ6nyHQ5JP34HIA6REOng==	c06154886331ec76	4.162	41.266	11.775	1.224	2.424	0.065	1.596	0.555
0.375	542	1381117861000	eJxjZMAFNKD0B6HSLe+bLmHIp9g5aYS11uDUjwx+xaduzvi0kIGB0XEil0wHA8PJe3A5AOfUDo8=	04ee5348c20a8cf0	3.798	41.65	12.846	1.183	3.066	0.06	2.377	0.704
0.375	542	1383255450000	eJxjZMAFNKD0B6HSLe+bLmHIp9g5aYS11uDUjwx+xaduzvi0kIGB0UmgWHECA8PJe3A5AOagDoU=	9d82882fbf692a51	3.928	42.049	12.561	1.227	3.378	0.062	4.065	0.282
0.625	542	1363272140000	eJxjZMAFRKD0B6HSLe+bLmHIp9g5aYS11uDUjwx+xaduzvi0kIGB0TYziuUBA8PJe3A5AOUsDt8=	942987e4c8ee02b1	2.709	28.23	12.591	1.199	2.073	0.06	1.431	0.37
0.625	542	1383182909000	eJxjZMAFRKD0B6HSLe+bLmHIp9g5aYS11uDUjwx+xaduzvi0kIGB0YlHwc6DgeHkPbgcANbPDe8=	7887a2b74a66b674	2.658	27.473	12.183	1.211	2.056	0.063	1.327	0.363
0.625	542	1382800949000	eJxjZMAFRKD0B6HSLe+bLmHIp9g5aYS11uDUjwx+xaduzvi0kIGB0fFr9H8OBoaT9+ByAPG1D5M=	a992725a8d44dc90	2.655	27.05	12.193	1.218	1.815	0.061	1.239	0.359
0.625	542	1380798285000	eJxjZMAFRKD0B6HSLe+bLmHIp9g5aYS11uDUjwx+xaduzvi0kIGB0bH275ETDAwn78HlAProEEI=	8cf949f1e27fe77d	2.91	28.708	12.061	1.218	2.142	0.058	1.819	0.335
0.625	542	1382452797000	eJxjZMAFRKD0B6HSLe+bLmHIp9g5aYS11uDUjwx+xaduzvi0kIGB0fHB7HkeDAwn78HlAPIhD50=	3d86ccf628b5fc10	2.885	29.009	12.357	1.212	2.257	0.062	1.602	0.38
0.625	542	1362822829000	eJxjZMAFRKD0B6HSLe+bLmHIp9g5aYS11uDUjwx+xaduzvi0kIGB0dZvkvAJBoaT9+ByAOZyDvM=	c76c19e57d749a88	2.694	28.359	12.265	1.197	2.087	0.057	1.485	0.565
0.625	542	1380997735000	eJxjZMAFRKD0B6HSLe+bLmHIp9g5aYS11uDUjwx+xaduzvi0kIGB0bHzoVIEA8PJe3A5AOpWDyA=	60693f32e98f74bc	2.783	28.84	12.397	1.204	2.241	0.062	1.76	0.381
0.625	542	1382600628000	eJxjZMAFRKD0B6HSLe+bLmHIp9g5aYS11uDUjwx+xaduzvi0kIGB0fFldrgCA8PJe3A5AOlhDwc=	b0791fedeca68b44	2.72	28.554	12.479	1.194	2.377	0.058	2.071	0.335
0.625	542	1362651029000	eJxjZMAFRKD0B6HSLe+bLmHIp9g5aYS11uDUjwx+xaduzvi0kIGB0dYlZB4HA8PJe3A5AN+NDnY=	bb447e59dfe1fcbc	2.724	28.416	12.591	1.196	2.38	0.059	1.834	0.686
0.625	542	1381117321000	eJxjZMAFRKD0B6HSLe+bLmHIp9g5aYS11uDUjwx+xaduzvi0kIGB0XEi430NBoaT9+ByAOVRDtU=	7f8aec8d3dd38d71	2.843	29.857	12.438	1.21	2.329	0.061	1.777	0.528
0.625	542	1383185008000	eJxjZMAFRKD0B6HSLe+bLmHIp9g5aYS11uDUjwx+xaduzvi0kIGB0YnHwbWBgeHkPbgcANxIDk4=	74f9acb303b7fdce	2.748	27.567	12.234	1.179	1.908	0.062	1.333	0.464
0.625	542	1382613177000	eJxjZMAFRKD0B6HSLe+bLmHIp9g5aYS11uDUjwx+xaduzvi0kIGB0fGV1qUVDAwn78HlAPQHD8o=	4076b04be12fa8f7	2.778	27.787	12.418	1.21	2.013	0.065	1.367	0.341
0.625	542	1362510787000	eJxjZMAFRKD0B6HSLe+bLmHIp9g5aYS11uDUjwx+xaduzvi0kIGB0db6x8YdDAwn78HlAPPxD9Q=	0ba1bea3b9c2a874	2.86	27.958	12.163	1.222	1.979	0.064	1.32	0.47
0.625	542	1383170948000	eJxjZMAFRKD0B6HSLe+bLmHIp9g5aYS11uDUjwx+xaduzvi0kIGB0Yk7c/cCBoaT9+ByAOdxDww=	d33eff57557e52a1	3.02	30.617	12.122	1.208	2.522	0.062	1.851	0.442
0.625	542	1383082926000	eJxjZMAFRKD0B6HSLe+bLmHIp9g5aYS11uDUjwx+xaduzvi0kIGB0YlNa/4GBoaT9+ByAOJoDrw=	3f34b304ce80608c	2.746	28.494	12.428	1.197	2.344	0.058	1.853	0.631
0.625	542	1380909366000	eJxjZMAFRKD0B6HSLe+bLmHIp9g5aYS11uDUjwx+xaduzvi0kIGB0bFlzq4PDAwn78HlAPbpEAY=	6c7b0ec88ffa11fe	2.742	28.399	12.346	1.197	1.873	0.071	1.242	0.355
0.625	542	1382564235000	eJxjZMAFRKD0B6HSLe+bLmHIp9g5aYS11uDUjwx+xaduzvi0kIGB0fG5A9sPBoaT9+ByAO2gD2E=	eefae4c82feeb9a1	2.839	28.724	12.52	1.203	2.333	0.057	1.806	0.401
0.625	542	1363399380000	eJxjZMAFRKD0B6HSLe+bLmHIp9g5aYS11uDUjwx+xaduzvi0kIGB0bbgfY8CA8PJe3A5AOxrD0M=	c39834e6043c2545	2.945	30.078	12.346	1.204	2.821	0.059	2.549	0.565
0.625	542	1381078174000	eJxjZMAFRKD0B6HSLe+bLmHIp9g5aYS11uDUjwx+xaduzvi0kIGB0bFvTacBA8PJe3A5AOs0Dy8=	de9db12dc4a19184	2.716	27.386	12.52	1.203	1.788	0.068	1.198	0.349
0.625	542	1382611478000	eJxjZMAFRKD0B6HSLe+bLmHIp9g5aYS11uDUjwx+xaduzvi0kIGB0fGVwNMPDAwn78HlAPd0EAs=	d96489f2ff04d33e	2.686	27.901	12.724	1.191	2.396	0.06	1.814	0.365
0.875	542	1363350683000	eJxjZMAFZKD0B6HSLe+bLmHIp9g5aYS11uDUjwx+xaduzvi0kIGB0TaPo7aCgeHkPbgcAOUIDqs=	71adbb828e41d483	1.674	18.834	13.193	1.172	1.708	0.059	1.336	0.425
0.875	542	1381117208000	eJxjZMAFZKD0B6HSLe+bLmHIp9g5aYS11uDUjwx+xaduzvi0kIGB0XEig+oBBoaT9+ByAOXrDro=	a583e75dd3cd5780	1.688	17.806	12.724	1.171	1.662	0.052	1.366	0.347
0.875	542	1383171238000	eJxjZMAFZKD0B6HSLe+bLmHIp9g5aYS11uDUjwx+xaduzvi0kIGB0Yk7T6OAgeHkPbgcAN/EDlY=	3cf790888a81ad91	1.768	18.968	13.071	1.179	1.448	0.058	1.208	0.237
0.875	542	1382912549000	eJxjZMAFZKD0B6HSLe+bLmHIp9g5aYS11uDUjwx+xaduzvi0kIGB0fEP04MOBoaT9+ByAPULD6o=	1d19c34128441bf1	1.804	19.083	12.959	1.19	1.713	0.052	1.712	0.435
0.875	542	1362531073000	eJxjZMAFZKD0B6HSLe+bLmHIp9g5aYS11uDUjwx+xaduzvi0kIGB0dZWz/oFA8PJe3A5AOZpDs4=	10cdf4ef0f7597af	1.675	18.715	13.377	1.177	1.765	0.055	1.581	0.451
0.875	542	1382506444000	eJxjZMAFZKD0B6HSLe+bLmHIp9g5aYS11uDUjwx+xaduzvi0kIGB0fHxOZMHDAwn78HlAPreEAk=	7565b9ec1030f325	1.675	18.377	13.193	1.177	1.587	0.056	1.356	0.345
0.875	542	1383054112000	eJxjZMAFZKD0B6HSLe+bLmHIp9g5aYS11uDUjwx+xaduzvi0kIGB0Yml6CtQ4OQ9uBwA5XAOsA==	425ad67021c4b218	1.77	19.289	13.173	1.183	2.02	0.049	1.803	0.366
0.875	542	1380908659000	eJxjZMAFZKD0B6HSLe+bLmHIp9g5aYS11uDUjwx+xaduzvi0kIGB0bFl4kcLBoaT9+ByAPKiD4I=	0ec771ea65ba275c	1.713	19.001	12.959	1.183	1.921	0.051	2.028	0.293
0.875	542	1382543647000	eJxjZMAFZKD0B6HSLe+bLmHIp9g5aYS11uDUjwx+xaduzvi0kIGB0fEZ60MJBoaT9+ByAO20Dyg=	2d33558d6a17728d	1.655	18.803	13.408	1.17	1.849	0.06	1.438	0.418
0.875	542	1363223231000	eJxjZMAFZKD0B6HSLe+bLmHIp9g5aYS11uDUjwx+xaduzvi0kIGB0TYtf5cEA8PJe3A5AOlDDuc=	7d5cd85466f6a120	1.622	17.929	13.53	1.181	1.574	0.055	1.212	0.359
0.875	542	1381078174000	eJxjZMAFZKD0B6HSLe+bLmHIp9g5aYS11uDUjwx+xaduzvi0kIGB0bFvTacBA8PJe3A5AO50Dzc=	bfb0e0eab7fee21c	1.708	18.963	13.193	1.181	1.652	0.059	1.368	0.368
0.875	542	1382802146000	eJxjZMAFZKD0B6HSLe+bLmHIp9g5aYS11uDUjwx+xaduzvi0kIGB0fFrntMFBoaT9+ByAPYCD7k=	71fb48107189c67d	1.677	18.509	13.234	1.175	1.494	0.056	1.252	0.32
0.875	542	1362631303000	eJxjZMAFZKD0B6HSLe+bLmHIp9g5aYS11uDUjwx+xaduzvi0kIGB0dZZfX4EA8PJe3A5AORbDqE=	4cbb8ffaf7a6ec29	1.823	19.198	13.04	1.196	1.827	0.056	1.55	0.369
0.875	542	1382460615000	eJxjZMAFZKD0B6HSLe+bLmHIp9g5aYS11uDUjwx+xaduzvi0kIGB0fGh0MsIBoaT9+ByAPInD3g=	8f77b0b69e4cc3d8	1.737	18.834	13.03	1.189	1.615	0.056	1.313	0.26
0.875	542	1383006848000	eJxjZMAFZKD0B6HSLe+bLmHIp9g5aYS11uDUjwx+xaduzvi0kIGB0Ylx4RGgwMl7cDkA5U4Oqw==	5e7f97d0acb29180	1.645	18.39	13.52	1.177	1.9	0.054	1.531	0.576
0.875	542	1380798102000	eJxjZMAFZKD0B6HSLe+bLmHIp9g5aYS11uDUjwx+xaduzvi0kIGB0bH2188PDAwn78HlAANSEKQ=	18512bff87f31358	1.699	19.055	13.061	1.172	1.648	0.061	1.404	0.359
0.875	542	1382539769000	eJxjZMAFZKD0B6HSLe+bLmHIp9g5aYS11uDUjwx+xaduzvi0kIGB0fHpqS0rGBhO3oPLAQD/MBBP	e53c0b2f474bc6eb	1.737	18.21	12.785	1.192	1.417	0.055	1.159	0.333
0.875	542	1362795010000	eJxjZMAFZKD0B6HSLe+bLmHIp9g5aYS11uDUjwx+xaduzvi0kIGB0dbn5fQLDAwn78HlAPcsD9w=	bc496f2df2132db8	1.743	18.973	13.224	1.184	1.438	0.058	1.178	0.244
0.875	542	1380988839000	eJxjZMAFZKD0B6HSLe+bLmHIp9g5aYS11uDUjwx+xaduzvi0kIGB0bEzMiWCgeHkPbgcAOj0DuI=	e10f17bfd78af151	1.69	17.897	13.153	1.188	1.518	0.055	1.312	0.294
0.875	542	1382600723000	eJxjZMAFZKD0B6HSLe+bLmHIp9g5aYS11uDUjwx+xaduzvi0kIGB0fFlzikLBoaT9+ByAPS+D5s=	1717957d295f3b9c	1.602	18.01	13.316	1.174	1.402	0.058	1.148	0.271
0.25	844	1363258058000	eJxjZMAFFKD0r4YpcZbvIjHkU+ycNMJaa3DqRwa/4lM3Z3xayMDAaJvRrCrAwHDyHlwOALZCDeI=	649b284b21ab6e02	4.149	42.475	12.173	1.195	2.56	0.063	1.702	0.557
0.25	844	1382506229000	eJxjZMAFFKD0r4YpcZbvIjHkU+ycNMJaa3DqRwa/4lM3Z3xayMDA6Pj41FsOBoaT9+ByAM5tD2g=	72df7ac5b24a36a2	4.045	45.839	13.275	1.145	3.45	0.061	4.272	0.6
0.25	844	1381084204000	eJxjZMAFFKD0r4YpcZbvIjHkU+ycNMJaa3DqRwa/4lM3Z3xayMDA6NjP0f2AgeHkPbgcAMLLDsg=	35ed4371a349e450	3.913	43.226	12.551	1.196	2.966	0.058	2.405	0.512
0.25	844	1382820273000	eJxjZMAFFKD0r4YpcZbvIjHkU+ycNMJaa3DqRwa/4lM3Z3xayMDA6Pit6XYGA8PJe3A5AM9iD4E=	f9618abbe7d8a954	4.364	46.437	12.387	1.228	2.757	0.061	2.208	0.426
0.25	844	1362605772000	eJxjZMAFFKD0r4YpcZbvIjHkU+ycNMJaa3DqRwa/4lM3Z3xayMDAaOu4iOcBA8PJe3A5AL+EDpE=	2777b4aaee1deac8	4.032	42.867	12.387	1.202	2.392	0.063	1.755	0.313
0.25	844	1382533993000	eJxjZMAFFKD0r4YpcZbvIjHkU+ycNMJaa3DqRwa/4lM3Z3xayMDA6Pi0aJIGA8PJe3A5AMV6Dtc=	25e03fe9132ce6bd	3.95	42.558	13.02	1.206	2.427	0.068	1.505	0.334
0.25	844	1382931261000	eJxjZMAFFKD0r4YpcZbvIjHkU+ycNMJaa3DqRwa/4lM3Z3xayMDA6PhXIc2DgeHkPbgcAMEeDpE=	87a9e493c74ba0d7	4.109	46.519	12.571	1.181	2.756	0.062	2.122	0.376
0.25	844	1380798331000	eJxjZMAFFKD0r4YpcZbvIjHkU+ycNMJaa3DqRwa/4lM3Z3xayMDA6Fj7r6KCgeHkPbgcAMosDzE=	a5a977252cf8dbd2	4.18	45.902	12.857	1.206	2.888	0.067	2.906	0.446
0.25	844	1362668405000	eJxjZMAFFKD0r4YpcZbvIjHkU+ycNMJaa3DqRwa/4lM3Z3xayMDAaOsae5CDgeHkPbgcALpDDi0=	6816cec017d7b6f8	4.298	47.669	13.275	1.194	3.5	0.063	3.544	0.394
0.25	844	1382486938000	eJxjZMAFFKD0r4YpcZbvIjHkU+ycNMJaa3DqRwa/4lM3Z3xayMDA6PhoycQJDAwn78HlAM4ID20=	8c8270657edc29d0	4.511	47.022	12.306	1.232	2.819	0.062	2.059	0.482
0.25	844	1381005189000	eJxjZMAFFKD0r4YpcZbvIjHkU+ycNMJaa3DqRwa/4lM3Z3xayMDA6NgVdL+DgeHkPbgcAMcyDwk=	3364246ea70b7e22	4.001	45.629	13.551	1.185	3.86	0.055	4.932	0.457
0.25	844	1382819088000	eJxjZMAFFKD0r4YpcZbvIjHkU+ycNMJaa3DqRwa/4lM3Z3xayMDA6Pit4FgDA8PJe3A5AM5XD3I=	8566346b45c41586	4.151	45.068	12.908	1.198	2.583	0.071	1.714	0.442
0.25	844	1362820276000	eJxjZMAFFKD0r4YpcZbvIjHkU+ycNMJaa3DqRwa/4lM3Z3xayMDAaOuXLQ80+eQ9uBwAs44Nug==	4c1bbed61b1b4a7d	3.987	39.65	11.989	1.218	1.932	0.06	1.166	0.415
0.25	844	1382522145000	eJxjZMAFFKD0r4YpcZbvIjHkU+ycNMJaa3DqRwa/4lM3Z3xayMDA6Phk74kXDAwn78HlANfDEBc=	43dee3c209f68f61	3.909	43.79	13.102	1.157	3.091	0.055	3.105	0.357
0.25	844	1381121096000	eJxjZMAFFKD0r4YpcZbvIjHkU+ycNMJaa3DqRwa/4lM3Z3xayMDA6DjRutKBgeHkPbgcALxPDks=	30579c96be7a4f2f	3.461	41.203	13.316	1.18	2.746	0.057	2.524	0.356
0.25	844	1382911767000	eJxjZMAFFKD0r4YpcZbvIjHkU+ycNMJaa3DqRwa/4lM3Z3xayMDA6Pj728cbDAwn78HlAN5hEIA=	049fb075d7bcaf34	4.038	43.951	12.948	1.19	2.958	0.066	1.987	0.645
0.25	844	1363227074000	eJxjZMAFFKD0r4YpcZbvIjHkU+ycNMJaa3DqRwa/4lM3Z3xayMDAaJu2KvYCA8PJe3A5AMZYDv8=	2396b66b9bbe59e8	4.292	45.885	12.775	1.191	3.115	0.058	2.873	0.511
0.25	844	1382976801000	eJxjZMAFFKD0r4YpcZbvIjHkU+ycNMJaa3DqRwa/4lM3Z3xayMDA6Pj/uscLBoaT9+ByANOuD8w=	b1eccbb1197e457c	3.96	42.201	11.846	1.099	2.419	0.064	2.007	0.298
0.25	844	1382485450000	eJxjZMAFFKD0r4YpcZbvIjHkU+ycNMJaa3DqRwa/4lM3Z3xayMDA6Pio964AA8PJe3A5AMoMDyI=	7a9c531db05731ac	4.614	45.164	11.418	1.186	2.604	0.063	2.193	0.454
0.25	844	1380915521000	eJxjZMAFFKD0r4YpcZbvIjHkU+ycNMJaa3DqRwa/4lM3Z3xayMDA6Njya+kLBoaT9+ByANMmD9E=	1d9c8eb2ec82e63f	4.316	46.109	12.734	1.205	3.108	0.066	2.33	0.548
0.5	844	1382443759000	eJxjZMAFBKD0r4YpcZbvIjHkU+ycNMJaa3DqRwa/4lM3Z3xayMDA6PhAcOsMBoaT9+ByAMDCDvQ=	58ef2b8f93ecb0e7	2.972	30.408	12.928	1.193	2.071	0.06	1.477	0.305
0.5	844	1363144184000	eJxjZMAFBKD0r4YpcZbvIjHkU+ycNMJaa3DqRwa/4lM3Z3xayMDAaJu4c8IBBoaT9+ByAMKQDxw=	e60366f11fdcc721	2.752	29.537	13.183	1.187	1.986	0.061	1.313	0.452
0.5	844	1381004854000	eJxjZMAFBKD0r4YpcZbvIjHkU+ycNMJaa3DqRwa/4lM3Z3xayMDA6Njle+gDA8PJe3A5AMRfDz8=	b8b4f65522f5d66c	3.054	31.317	12.714	1.203	2.052	0.061	1.586	0.313
0.5	844	1382568700000	eJxjZMAFBKD0r4YpcZbvIjHkU+ycNMJaa3DqRwa/4lM3Z3xayMDA6Pi8RSOBgeHkPbgcAL0WDqk=	0db6e0c045531bce	3.08	31.899	13.112	1.198	2.582	0.06	1.983	0.481
0.5	844	1363518913000	eJxjZMAFBKD0r4YpcZbvIjHkU+ycNMJaa3DqRwa/4lM3Z3xayMDAaFvBX/mCgeHkPbgcALpODpo=	9a5e556de27aef5d	2.847	31.818	13.306	1.172	2.736	0.063	2.459	0.377
0.5	844	1381120460000	eJxjZMAFBKD0r4YpcZbvIjHkU+ycNMJaa3DqRwa/4lM3Z3xayMDA6DjR8MgDBoaT9+ByAMJUDxw=	80af86fa99769b38	2.894	28.118	12.897	1.208	1.731	0.063	1.19	0.329
0.5	844	1383227380000	eJxjZMAFBKD0r4YpcZbvIjHkU+ycNMJaa3DqRwa/4lM3Z3xayMDA6MR37KICA8PJe3A5ALlGDnw=	59b0c251b641f1d7	3.062	33.688	13.275	1.18	2.977	0.055	3.911	0.518
0.5	844	1382630151000	eJxjZMAFBKD0r4YpcZbvIjHkU+ycNMJaa3DqRwa/4lM3Z3xayMDA6Pha93IEA8PJe3A5AMF/Dvk=	01bba810e44ea133	2.948	30.115	12.836	1.193	2.261	0.066	1.45	0.413
0.5	844	1363336231000	eJxjZMAFBKD0r4YpcZbvIjHkU+ycNMJaa3DqRwa/4lM3Z3xayMDAaJur/SOCgeHkPbgcALrkDpo=	06fa898a9b52289f	3.148	31.338	12.989	1.211	2.367	0.061	1.999	0.27
0.5	844	1383085382000	eJxjZMAFBKD0r4YpcZbvIjHkU+ycNMJaa3DqRwa/4lM3Z3xayMDA6MQWIFnAwHDyHlwOAKr2DZY=	c226f8e06d80842e	3.183	32.792	12.806	1.195	2.413	0.064	1.851	0.356
0.5	844	1382918594000	eJxjZMAFBKD0r4YpcZbvIjHkU+ycNMJaa3DqRwa/4lM3Z3xayMDA6PgnXvYCA8PJe3A5AMGmDv4=	ed7d0b9e918aae40	3.167	30.503	12.275	1.177	1.773	0.06	1.44	0.254
0.5	844	1380934313000	eJxjZMAFBKD0r4YpcZbvIjHkU+ycNMJaa3DqRwa/4lM3Z3xayMDA6NgmmaLBwHDyHlwOALBpDeE=	33289963b62f8a54	2.862	29.66	12.775	1.217	2.15	0.065	1.391	0.428
0.5	844	1382510015000	eJxjZMAFBKD0r4YpcZbvIjHkU+ycNMJaa3DqRwa/4lM3Z3xayMDA6PiEZZMEA8PJe3A5ALkJDmg=	a7dc32097d0d92e0	2.835	28.555	12.581	1.189	1.98	0.061	1.394	0.28
0.5	844	1362768704000	eJxjZMAFBKD0r4YpcZbvIjHkU+ycNMJaa3DqRwa/4lM3Z3xayMDAaOsdYQQUOHkPLgcAqwgNhw==	9f503c87cb4fc8f3	2.663	26.221	12.663	1.215	1.497	0.054	1.033	0.253
0.5	844	1381078175000	eJxjZMAFBKD0r4YpcZbvIjHkU+ycNMJaa3DqRwa/4lM3Z3xayMDA6Ni3pleCgeHkPbgcALuoDpU=	0220d14ef4add509	2.897	30.8	13.306	1.189	2.415	0.057	2.577	0.315
0.5	844	1382571645000	eJxjZMAFBKD0r4YpcZbvIjHkU+ycNMJaa3DqRwa/4lM3Z3xayMDA6Ph8o4QHA8PJe3A5AL2mDq4=	78f2dece49356410	3.073	31.823	13.04	1.202	2.375	0.059	1.892	0.39
0.5	844	1362463597000	eJxjZMAFBKD0r4YpcZbvIjHkU+ycNMJaa3DqRwa/4lM3Z3xayMDAaGupsfAEA8PJe3A5ALhHDnw=	4fb04ac7bdf7b621	3.014	31.598	13.0	1.193	2.342	0.061	1.706	0.393
0.5	844	1383094129000	eJxjZMAFBKD0r4YpcZbvIjHkU+ycNMJaa3DqRwa/4lM3Z3xayMDA6MR2dWIGA8PJe3A5ALneDos=	545ea99f08ec5c91	2.734	29.656	13.561	1.18	2.744	0.059	2.612	0.417
0.5	844	1382800946000	eJxjZMAFBKD0r4YpcZbvIjHkU+ycNMJaa3DqRwa/4lM3Z3xayMDA6Pg1+nMAA8PJe3A5AMZ5D0k=	022590b4ef6d76ea	3.072	30.269	12.346	1.24	2.219	0.063	1.626	0.382
0.5	844	1380913941000	eJxjZMAFBKD0r4YpcZbvIjHkU+ycNMJaa3DqRwa/4lM3Z3xayMDA6NjyqIuDgeHkPbgcAL1RDq4=	a73f899371cfc7d6	3.187	32.916	12.581	1.191	2.37	0.06	1.809	0.431
0.75	844	1383076585000	eJxjZMAFJKD0r4YpcZbvIjHkU+ycNMJaa3DqRwa/4lM3Z3xayMDA6MR68p4GA8PJe3A5AL1QDpM=	b46177a34e7da809	1.73	18.705	14.01	1.181	1.741	0.057	1.418	0.397
0.75	844	1380933472000	eJxjZMAFJKD0r4YpcZbvIjHkU+ycNMJaa3DqRwa/4lM3Z3xayMDA6NjG0w8UOHkPLgcAsy4N3w==	e78507c462d2f570	1.75	18.43	13.479	1.175	1.554	0.055	1.321	0.196
0.75	844	1382557496000	eJxjZMAFJKD0r4YpcZbvIjHkU+ycNMJaa3DqRwa/4lM3Z3xayMDA6PjsptEBBoaT9+ByAMtrD28=	72e86ec8b144b8ae	1.754	19.07	13.632	1.174	1.649	0.056	1.362	0.283
0.75	844	1362582393000	eJxjZMAFJKD0r4YpcZbvIjHkU+ycNMJaa3DqRwa/4lM3Z3xayMDAaOtgG7CCgeHkPbgcALbPDi8=	8ab10f0a563ffcc3	1.564	16.628	13.653	1.199	1.506	0.048	1.267	0.31
0.75	844	1381078174000	eJxjZMAFJKD0r4YpcZbvIjHkU+ycNMJaa3DqRwa/4lM3Z3xayMDA6Ni3ptOAgeHkPbgcAL/8DrE=	af82aa1792f8b6e5	1.739	18.143	13.693	1.18	1.983	0.05	1.718	0.45
0.75	844	1382910622000	eJxjZMAFJKD0r4YpcZbvIjHkU+ycNMJaa3DqRwa/4lM3Z3xayMDA6Pj7aaUBA8PJe3A5AMnZD0c=	1df8381db53a1076	1.719	18.112	13.622	1.177	1.345	0.052	1.17	0.269
0.75	844	1363359329000	eJxjZMAFJKD0r4YpcZbvIjHkU+ycNMJaa3DqRwa/4lM3Z3xayMDAaJvXk/WCgeHkPbgcAMPTDwY=	80fd90e21a018734	1.67	17.983	14.214	1.175	1.719	0.052	1.412	0.383
0.75	844	1382505607000	eJxjZMAFJKD0r4YpcZbvIjHkU+ycNMJaa3DqRwa/4lM3Z3xayMDA6Pj4YH4EA8PJe3A5AMebDyk=	70e101ff48d86d43	1.65	17.709	13.795	1.17	1.345	0.055	1.133	0.213
0.75	844	1383054115000	eJxjZMAFJKD0r4YpcZbvIjHkU+ycNMJaa3DqRwa/4lM3Z3xayMDA6MRSzLCDgeHkPbgcALK9De4=	f672547a32737f35	1.648	18.332	14.255	1.157	1.8	0.048	1.523	0.555
0.75	844	1380912865000	eJxjZMAFJKD0r4YpcZbvIjHkU+ycNMJaa3DqRwa/4lM3Z3xayMDA6NhySe4FA8PJe3A5AMV9Dxo=	bd1344e0d009be3a	1.694	18.345	13.734	1.175	1.585	0.052	1.397	0.369
0.75	844	1382551485000	eJxjZMAFJKD0r4YpcZbvIjHkU+ycNMJaa3DqRwa/4lM3Z3xayMDA6PistsqDgeHkPbgcAMNTDuM=	698faff9c1d0e7b4	1.712	17.615	13.765	1.18	1.464	0.053	1.26	0.323
0.75	844	1362766676000	eJxjZMAFJKD0r4YpcZbvIjHkU+ycNMJaa3DqRwa/4lM3Z3xayMDAaOtt6aDAwHDyHlwOAK7qDZ4=	abe3117430d70261	1.648	18.281	13.306	1.148	2.02	0.047	1.902	0.382
0.75	844	1381003920000	eJxjZMAFJKD0r4YpcZbvIjHkU+ycNMJaa3DqRwa/4lM3Z3xayMDA6Nhl39TAwHDyHlwOALzfDok=	e857bfdca944efd8	1.691	17.974	13.928	1.187	1.429	0.055	1.18	0.209
0.75	844	1382586430000	eJxjZMAFJKD0r4YpcZbvIjHkU+ycNMJaa3DqRwa/4lM3Z3xayMDA6Phi0iYDBoaT9+ByAMa9Dxo=	240294dc04de3d27	1.691	18.756	13.775	1.173	1.665	0.056	1.335	0.363
0.75	844	1363160337000	eJxjZMAFJKD0r4YpcZbvIjHkU+ycNMJaa3DqRwa/4lM3Z3xayMDAaJu0gSuDgeHkPbgcALinDj4=	83e12d3d70f50845	1.636	17.253	13.877	1.167	1.529	0.05	1.223	0.337
0.75	844	1381120187000	eJxjZMAFJKD0r4YpcZbvIjHkU+ycNMJaa3DqRwa/4lM3Z3xayMDA6DhRd1YFA8PJe3A5AL0uDo4=	ca3e6636d62f448a	1.761	18.528	13.867	1.178	1.612	0.055	1.417	0.309
0.75	844	1383105601000	eJxjZMAFJKD0r4YpcZbvIjHkU+ycNMJaa3DqRwa/4lM3Z3xayMDA6MTeMvcFA8PJe3A5AL/TDs8=	100723998c6f24d2	1.618	16.239	13.459	1.152	1.381	0.048	1.15	0.326
0.75	844	1383054112000	eJxjZMAFJKD0r4YpcZbvIjHkU+ycNMJaa3DqRwa/4lM3Z3xayMDA6MRS9BUocPIeXA4AtvgOKg==	b04c05df20ebb4ea	1.668	18.096	13.897	1.167	1.724	0.054	1.38	0.367
0.75	844	1363488262000	eJxjZMAFJKD0r4YpcZbvIjHkU+ycNMJaa3DqRwa/4lM3Z3xayMDAaFtmfbyAgeHkPbgcAL4uDqI=	4a3c4a8be9d3a6e8	1.688	18.007	13.612	1.202	1.524	0.053	1.234	0.37
0.75	844	1382546958000	eJxjZMAFJKD0r4YpcZbvIjHkU+ycNMJaa3DqRwa/4lM3Z3xayMDA6PjMIm0DA8PJe3A5AMOHDvI=	0f84acb0d987f4e3	1.661	17.25	13.622	1.188	1.531	0.049	1.323	0.394
1.0	844	1382816409000	eJxjZCAEfjVMibN8F4khnmLnpBHWWkNQP9iM+NTNGZ8WMjAwOn5zf7qCgeHkPbgcAMLID3A=	b760a3668555dc45	0.989	10.74	14.193	1.138	1.129	0.038	1.18	0.295
1.0	844	1380798328000	eJxjZCAEfjVMibN8F4khnmLnpBHWWkNQP9iM+NTNGZ8WMjAwOtb+yznAwHDyHlwOAMBoD00=	6af236f95e7a3bad	0.998	11.06	14.387	1.138	1.14	0.042	1.181	0.375
1.0	844	1382481145000	eJxjZCAEfjVMibN8F4khnmLnpBHWWkNQP9iM+NTNGZ8WMjAwOj7y0VnBwHDyHlwOALbtDqg=	cd7ccd23d0bf9e19	0.969	11.358	14.54	1.143	1.342	0.043	1.414	0.478
1.0	844	1362609694000	eJxjZCAEfjVMibN8F4khnmLnpBHWWkNQP9iM+NTNGZ8WMjAw2jrefWrAwHDyHlwOALlLDtU=	be244f101c402262	0.919	10.718	13.979	1.119	1.252	0.04	1.263	0.506
1.0	844	1381002259000	eJxjZCAEfjVMibN8F4khnmLnpBHWWkNQP9iM+NTNGZ8WMjAwOnapaVkwMJy8B5cDAKh3Dbg=	872e0415932c10aa	1.015	10.525	13.418	1.153	1.135	0.041	1.188	0.301
1.0	844	1382582987000	eJxjZCAEfjVMibN8F4khnmLnpBHWWkNQP9iM+NTNGZ8WMjAwOr6I0/jBwHDyHlwOALyXDww=	f88292eb4adf91d7	0.985	10.818	13.908	1.144	1.269	0.04	1.283	0.375
1.0	844	1362815876000	eJxjZCAEfjVMibN8F4khnmLnpBHWWkNQP9iM+NTNGZ8WMjAw2vqp/17AwHDyHlwOALYyDrI=	8f88da9eacd03b27	0.919	11.12	14.408	1.112	1.629	0.037	1.698	0.761
1.0	844	1381118878000	eJxjZCAEfjVMibN8F4khnmLnpBHWWkNQP9iM+NTNGZ8WMjAwOk6UXGjAwHDyHlwOAK6nDiE=	58c2e77f2f319f36	0.93	10.875	14.03	1.134	1.264	0.04	1.356	0.551
1.0	844	1383175028000	eJxjZCAEfjVMibN8F4khnmLnpBHWWkNQP9iM+NTNGZ8WMjAwOnEv/6vAwHDyHlwOALM3DnY=	12484999a00ed99c	0.95	11.0	14.061	1.111	1.219	0.04	1.294	0.405
1.0	844	1382805932000	eJxjZCAEfjVMibN8F4khnmLnpBHWWkNQP9iM+NTNGZ8WMjAwOn5dwf6AgeHkPbgcAL7VDyo=	062d3b143075602d	0.961	11.139	14.153	1.125	1.438	0.038	1.445	0.661
1.0	844	1363212394000	eJxjZCAEfjVMibN8F4khnmLnpBHWWkNQP9iM+NTNGZ8WMjAw2qaeihNgYDh5Dy4HALDWDj8=	1314ab677d7e3ea0	0.949	10.937	14.224	1.153	1.205	0.04	1.297	0.329
1.0	844	1382465231000	eJxjZCAEfjVMibN8F4khnmLnpBHWWkNQP9iM+NTNGZ8WMjAwOj6MjJjBwHDyHlwOALlgDtA=	516a6872015896c9	0.945	11.401	14.285	1.174	1.198	0.045	1.251	0.37
1.0	844	1383079943000	eJxjZCAEfjVMibN8F4khnmLnpBHWWkNQP9iM+NTNGZ8WMjAwOrH+lY5gYDh5Dy4HAK4DDhw=	ed7f3d14efbcf19c	0.928	11.539	14.448	1.11	1.331	0.044	1.43	0.44
1.0	844	1380911864000	eJxjZCAEfjVMibN8F4khnmLnpBHWWkNQP9iM+NTNGZ8WMjAwOrYcunGAgeHkPbgcAMNzD4Q=	b8e3f57557fc428c	1.0	11.872	14.377	1.154	1.434	0.042	1.559	0.419
1.0	844	1382561430000	eJxjZCAEfjVMibN8F4khnmLnpBHWWkNQP9iM+NTNGZ8WMjAwOj4XtfzAwHDyHlwOALiFDss=	81cd235a45d937a2	1.012	11.39	14.479	1.137	1.288	0.043	1.386	0.403
1.0	844	1363212569000	eJxjZCAEfjVMibN8F4khnmLnpBHWWkNQP9iM+NTNGZ8WMjAw2qae5VzBwHDyHlwOALRbDoU=	a41d2ca0975043f2	0.96	11.263	14.346	1.12	1.392	0.04	1.422	0.624
1.0	844	1381078175000	eJxjZCAEfjVMibN8F4khnmLnpBHWWkNQP9iM+NTNGZ8WMjAwOvat6ZVgYDh5Dy4HALUoDoU=	f9489aa18a5ad3cf	0.907	11.35	14.734	1.099	1.205	0.043	1.29	0.509
1.0	844	1382605975000	eJxjZCAEfjVMibN8F4khnmLnpBHWWkNQP9iM+NTNGZ8WMjAwOr7c8/YGA8PJe3A5AMxTEBA=	fc807ec54056db45	0.942	11.204	14.367	1.137	1.678	0.042	1.687	0.726
1.0	844	1362766782000	eJxjZCAEfjVMibN8F4khnmLnpBHWWkNQP9iM+NTNGZ8WMjAw2npb3TNgYDh5Dy4HAK9cDjU=	22ebc2a7ad32e8c2	0.989	10.585	13.795	1.138	0.995	0.039	1.105	0.237
1.0	844	1383099870000	eJxjZCAEfjVMibN8F4khnmLnpBHWWkNQP9iM+NTNGZ8WMjAwOrHrahswMJy8B5cDAJ/lDTY=	e39086b0fd8a7d2f	0.995	11.114	14.234	1.138	0.994	0.042	1.176	0.332
0.375	1238	1363301965000	eJxjZMAFNKD0410d0Y/2vsCQT7Fz0ghrrcGpHxn8ik/dnPFpIQMDo222oswJBoaT9+ByACIrD1U=	bc828ae4d81ac9a1	3.671	40.163	13.081	1.183	3.142	0.052	4.489	0.338
0.375	1238	1381006580000	eJxjZMAFNKD0410d0Y/2vsCQT7Fz0ghrrcGpHxn8ik/dnPFpIQMDo2NXhqQCA8PJe3A5AB+VDxQ=	665d1c9b8e15e3a3	3.474	35.826	12.52	1.119	2.589	0.053	2.273	0.419
0.375	1238	1382570672000	eJxjZMAFNKD0410d0Y/2vsCQT7Fz0ghrrcGpHxn8ik/dnPFpIQMDo+PzRfYNDAwn78HlADDcEDE=	33588f107a860e36	3.11	31.746	12.765	1.201	1.584	0.067	0.955	0.136
0.375	1238	1362479151000	eJxjZMAFNKD0410d0Y/2vsCQT7Fz0ghrrcGpHxn8ik/dnPFpIQMDo62V6PcZDAwn78HlAChfD8M=	9c3b7165a8a58af5	3.009	31.765	12.918	1.192	2.022	0.06	1.294	0.474
0.375	1238	1381123580000	eJxjZMAFNKD0410d0Y/2vsCQT7Fz0ghrrcGpHxn8ik/dnPFpIQMDo+PExIQEBoaT9+ByACdFD5s=	e2f4607528050edd	3.325	34.597	13.102	1.196	2.154	0.067	1.853	0.189
0.375	1238	1383171532000	eJxjZMAFNKD0410d0Y/2vsCQT7Fz0ghrrcGpHxn8ik/dnPFpIQMDoxN30ZIHDAwn78HlACp9D+s=	dfbfd2e270179edd	3.453	37.976	13.51	1.178	3.145	0.063	3.664	0.278
0.375	1238	1382601378000	eJxjZMAFNKD0410d0Y/2vsCQT7Fz0ghrrcGpHxn8ik/dnPFpIQMDo+PLshMXGBhO3oPLAQA6pRDg	d0f72c6a8c27a090	3.288	35.488	12.836	1.11	2.481	0.055	2.087	0.4
0.375	1238	1362791424000	eJxjZMAFNKD0410d0Y/2vsCQT7Fz0ghrrcGpHxn8ik/dnPFpIQMDo63PpgdAgZP34HIAKbgPww==	162e4562692e18a7	3.374	37.254	13.561	1.184	3.057	0.051	4.982	0.359
0.375	1238	1383087319000	eJxjZMAFNKD0410d0Y/2vsCQT7Fz0ghrrcGpHxn8ik/dnPFpIQMDoxNb7vIbDAwn78HlACmVD9w=	9794c5105e3dca9d	3.28	36.312	13.53	1.184	2.467	0.061	2.383	0.34
0.375	1238	1382906448000	eJxjZMAFNKD0410d0Y/2vsCQT7Fz0ghrrcGpHxn8ik/dnPFpIQMDo+PvpScaGBhO3oPLAQA6ZxDR	562ec1eec05449bd	3.611	36.083	12.765	1.205	2.213	0.06	1.92	0.318
0.375	1238	1380916813000	eJxjZMAFNKD0410d0Y/2vsCQT7Fz0ghrrcGpHxn8ik/dnPFpIQMDo2MrX8wJBoaT9+ByACa9D6A=	a832c086a603fff5	3.453	36.731	13.204	1.193	2.62	0.06	2.159	0.377
0.375	1238	1382504065000	eJxjZMAFNKD0410d0Y/2vsCQT7Fz0ghrrcGpHxn8ik/dnPFpIQMDo+Pjlc+BZp28B5cDAECQEUQ=	59d00643083a5ac1	3.614	39.823	13.204	1.19	3.237	0.059	2.354	0.743
0.375	1238	1363517331000	eJxjZMAFNKD0410d0Y/2vsCQT7Fz0ghrrcGpHxn8ik/dnPFpIQMDo2359zALBoaT9+ByACvdD+E=	b3c0d404748d7563	3.181	35.549	13.377	1.169	2.854	0.053	2.537	0.583
0.375	1238	1381089391000	eJxjZMAFNKD0410d0Y/2vsCQT7Fz0ghrrcGpHxn8ik/dnPFpIQMDo2N/+MYZDAwn78HlAC5SEBg=	2b5c4ddff2f0de61	3.697	37.661	12.908	1.21	2.496	0.061	2.07	0.273
0.375	1238	1382595529000	eJxjZMAFNKD0410d0Y/2vsCQT7Fz0ghrrcGpHxn8ik/dnPFpIQMDo+NL2U6gySfvweUAKDQPoA==	d3e1eebfab618bdb	3.669	39.044	12.295	1.146	2.564	0.062	1.748	0.572
0.375	1238	1362825809000	eJxjZMAFNKD0410d0Y/2vsCQT7Fz0ghrrcGpHxn8ik/dnPFpIQMDo63f/p4MBoaT9+ByACtuD+Y=	44a9f2d0f88982da	3.142	34.426	13.653	1.189	2.066	0.064	1.588	0.352
0.375	1238	1383162724000	eJxjZMAFNKD0410d0Y/2vsCQT7Fz0ghrrcGpHxn8ik/dnPFpIQMDoxPXG7sFDAwn78HlACiSD74=	0b3954d7acf21469	3.458	37.546	13.0	1.191	2.505	0.063	1.849	0.52
0.375	1238	1382809207000	eJxjZMAFNKD0410d0Y/2vsCQT7Fz0ghrrcGpHxn8ik/dnPFpIQMDo+PXWww3GBhO3oPLAQA2aRCQ	e6cbfc0c18f76dab	3.271	31.852	12.724	1.213	1.642	0.06	1.008	0.24
0.375	1238	1380804032000	eJxjZMAFNKD0410d0Y/2vsCQT7Fz0ghrrcGpHxn8ik/dnPFpIQMDo2NdaBlQ4OQ9uBwAIUwPMg==	05e5e4e63aeabbfc	3.413	36.876	13.54	1.194	2.72	0.056	2.407	0.387
0.375	1238	1382467983000	eJxjZMAFNKD0410d0Y/2vsCQT7Fz0ghrrcGpHxn8ik/dnPFpIQMDo+PD5rAZDAwn78HlADEvEDs=	206240cc05920c72	3.218	36.087	13.673	1.18	2.917	0.056	2.937	0.377
0.625	1238	1382899225000	eJxjZMAFRKD0410d0Y/2vsCQT7Fz0ghrrcGpHxn8ik/dnPFpIQMDo+Nv84krGBhO3oPLAQAqXhBA	62464bfdcc6a1424	1.913	19.987	14.214	1.185	1.433	0.06	1.195	0.263
0.625	1238	1380916794000	eJxjZMAFRKD0410d0Y/2vsCQT7Fz0ghrrcGpHxn8ik/dnPFpIQMDo2Mrn9AEBoaT9+ByABc3Dwo=	d05a1a3d2663cb65	1.859	19.445	14.489	1.172	1.828	0.047	1.577	0.338
0.625	1238	1382492006000	eJxjZMAFRKD0410d0Y/2vsCQT7Fz0ghrrcGpHxn8ik/dnPFpIQMDo+Ojj88KGBhO3oPLAQA2QBD+	db32ccd09fcb3a08	2.019	20.565	14.214	1.18	1.733	0.052	1.341	0.379
0.625	1238	1362805866000	eJxjZMAFRKD0410d0Y/2vsCQT7Fz0ghrrcGpHxn8ik/dnPFpIQMDo61vv50AA8PJe3A5ABbbDvs=	b33c95294a56115e	1.84	19.424	13.816	1.182	1.549	0.055	1.222	0.212
0.625	1238	1381087959000	eJxjZMAFRKD0410d0Y/2vsCQT7Fz0ghrrcGpHxn8ik/dnPFpIQMDo2O/4/UbDAwn78HlACqMEFQ=	4552c8f3bfa49dd2	1.891	20.832	13.816	1.169	1.633	0.052	1.217	0.22
0.625	1238	1382586427000	eJxjZMAFRKD0410d0Y/2vsCQT7Fz0ghrrcGpHxn8ik/dnPFpIQMDo+OLScsqGBhO3oPLAQAtZhBt	ab9d6418ea1dc081	1.92	20.668	14.01	1.169	1.743	0.055	1.319	0.407
0.625	1238	1362457314000	eJxjZMAFRKD0410d0Y/2vsCQT7Fz0ghrrcGpHxn8ik/dnPFpIQMDo63FiUMXGBhO3oPLAQArQhBj	9fb5c92044aa2d8b	1.934	21.773	14.275	1.179	1.928	0.054	1.442	0.591
0.625	1238	1383162724000	eJxjZMAFRKD0410d0Y/2vsCQT7Fz0ghrrcGpHxn8ik/dnPFpIQMDoxPXG7sFDAwn78HlACByD6o=	49c403f2639c5442	1.81	19.939	14.214	1.172	1.729	0.052	1.545	0.283
0.625	1238	1382653148000	eJxjZMAFRKD0410d0Y/2vsCQT7Fz0ghrrcGpHxn8ik/dnPFpIQMDo+Obnt0JDAwn78HlAC01EGg=	5f15919d6180304f	1.829	18.948	13.612	1.185	1.349	0.054	1.067	0.133
0.625	1238	1380804002000	eJxjZMAFRKD0410d0Y/2vsCQT7Fz0ghrrcGpHxn8ik/dnPFpIQMDo2NdKMMFBoaT9+ByAB2iD3g=	b9200606030c0f96	1.922	20.387	14.285	1.189	1.751	0.056	1.385	0.444
0.625	1238	1383094248000	eJxjZMAFRKD0410d0Y/2vsCQT7Fz0ghrrcGpHxn8ik/dnPFpIQMDoxPb9SQHBoaT9+ByABu6D1U=	1e918ba4faba3b84	1.738	19.043	13.775	1.196	1.35	0.055	1.062	0.224
0.625	1238	1363153550000	eJxjZMAFRKD0410d0Y/2vsCQT7Fz0ghrrcGpHxn8ik/dnPFpIQMDo22SR9UGBoaT9+ByACAUD6U=	fa8021d632f39e7d	2.143	23.445	14.234	1.172	2.388	0.055	2.387	0.423
0.625	1238	1381005971000	eJxjZMAFRKD0410d0Y/2vsCQT7Fz0ghrrcGpHxn8ik/dnPFpIQMDo2NX3DkLBoaT9+ByACLAD8M=	f530efc8e8fc93d4	1.927	19.354	13.316	1.203	1.453	0.049	1.147	0.342
0.625	1238	1382572648000	eJxjZMAFRKD0410d0Y/2vsCQT7Fz0ghrrcGpHxn8ik/dnPFpIQMDo+PzA2kODAwn78HlACllECI=	84a2ec9da6329447	1.926	21.818	14.357	1.165	2.46	0.05	1.993	0.691
0.625	1238	1363214001000	eJxjZMAFRKD0410d0Y/2vsCQT7Fz0ghrrcGpHxn8ik/dnPFpIQMDo23qo8cZDAwn78HlACweEGM=	aa85d8e8a36b2c53	1.899	20.186	13.061	1.151	1.739	0.049	1.665	0.41
0.625	1238	1381122256000	eJxjZMAFRKD0410d0Y/2vsCQT7Fz0ghrrcGpHxn8ik/dnPFpIQMDo+NEX50GBoaT9+ByAByZD18=	4d2a98c5f0013963	1.772	19.737	14.132	1.162	1.93	0.045	1.655	0.468
0.625	1238	1383256511000	eJxjZMAFRKD0410d0Y/2vsCQT7Fz0ghrrcGpHxn8ik/dnPFpIQMDo5NAc5AEA8PJe3A5ABQEDtM=	de07678f971d32ac	2.059	22.514	13.418	1.166	1.852	0.051	1.793	0.235
0.625	1238	1382594763000	eJxjZMAFRKD0410d0Y/2vsCQT7Fz0ghrrcGpHxn8ik/dnPFpIQMDo+NLwRs/GBhO3oPLAQAvVRCf	49c1770557d4a876	1.957	20.74	13.571	1.144	1.848	0.051	1.458	0.333
0.625	1238	1363245357000	eJxjZMAFRKD0410d0Y/2vsCQT7Fz0ghrrcGpHxn8ik/dnPFpIQMDo236wfATDAwn78HlACc8EBg=	3b7483b051c1a832	1.765	17.794	12.846	1.105	1.357	0.047	1.052	0.298
0.625	1238	1383105499000	eJxjZMAFRKD0410d0Y/2vsCQT7Fz0ghrrcGpHxn8ik/dnPFpIQMDoxN7M38FA8PJe3A5ABS+Duc=	341b1dfa76345f1f	1.849	18.87	13.785	1.188	1.57	0.05	1.144	0.321
0.875	1238	1382920747000	eJxjZMAFZKD0410d0Y/2vsCQT7Fz0ghrrcGpHxn8ik/dnPFpIQMDo+Of+u8/GBhO3oPLAQA8iRFH	1c6ce176852ed623	0.983	10.054	13.806	1.147	0.985	0.035	0.956	0.173
0.875	1238	1380798824000	eJxjZMAFZKD0410d0Y/2vsCQT7Fz0ghrrcGpHxn8ik/dnPFpIQMDo2Md6z8HBoaT9+ByACLkD54=	e4b321f28c15fa64	0.937	10.414	14.04	1.157	0.843	0.04	0.938	0.111
0.875	1238	1382512756000	eJxjZMAFZKD0410d0Y/2vsCQT7Fz0ghrrcGpHxn8ik/dnPFpIQMDo+MTvVYFBoaT9+ByACNjD5Q=	b6bb521dec559037	0.965	9.887	14.071	1.127	0.92	0.034	0.971	0.094
0.875	1238	1362666849000	eJxjZMAFZKD0410d0Y/2vsCQT7Fz0ghrrcGpHxn8ik/dnPFpIQMDo62rGxPQrJP34HIAHU8PTg==	b7cfb2203a9878be	0.919	9.652	13.683	1.223	0.933	0.033	1.024	0.222
0.875	1238	1381005697000	eJxjZMAFZKD0410d0Y/2vsCQT7Fz0ghrrcGpHxn8ik/dnPFpIQMDo2NX1HygWSfvweUALJ8QSA==	c52786e5c367966b	0.97	10.61	14.571	1.137	1.208	0.038	1.299	0.463
0.875	1238	1382598264000	eJxjZMAFZKD0410d0Y/2vsCQT7Fz0ghrrcGpHxn8ik/dnPFpIQMDo+NLd5cDDAwn78HlACo5EBE=	c481e80a403c3621	0.973	10.893	13.897	1.107	1.324	0.038	1.248	0.627
0.875	1238	1363383805000	eJxjZMAFZKD0410d0Y/2vsCQT7Fz0ghrrcGpHxn8ik/dnPFpIQMDo20B4xMPBoaT9+ByACBYD3Y=	56d4390dbeeae787	0.962	10.048	13.602	1.127	0.92	0.036	0.886	0.125
0.875	1238	1381121921000	eJxjZMAFZKD0410d0Y/2vsCQT7Fz0ghrrcGpHxn8ik/dnPFpIQMDo+NED36gWSfvweUAI4YPrQ==	b875f35be7cae319	1.008	11.031	14.724	1.205	1.262	0.041	1.352	0.41
0.875	1238	1383166200000	eJxjZMAFZKD0410d0Y/2vsCQT7Fz0ghrrcGpHxn8ik/dnPFpIQMDoxO3oscBBoaT9+ByABlpDxI=	34eca8a561b62571	1.022	10.732	14.867	1.146	1.137	0.04	1.244	0.326
0.875	1238	1382917127000	eJxjZMAFZKD0410d0Y/2vsCQT7Fz0ghrrcGpHxn8ik/dnPFpIQMDo+Mfj90RDAwn78HlACzVEDQ=	9ee5b3c0449b0030	0.948	10.9	14.969	1.137	1.413	0.04	1.402	0.458
0.875	1238	1363212534000	eJxjZMAFZKD0410d0Y/2vsCQT7Fz0ghrrcGpHxn8ik/dnPFpIQMDo23qmYYPDAwn78HlAC+hEHo=	3fc261af3f324870	0.9	10.264	14.346	1.116	1.121	0.036	1.223	0.496
0.875	1238	1382508210000	eJxjZMAFZKD0410d0Y/2vsCQT7Fz0ghrrcGpHxn8ik/dnPFpIQMDo+Pjl+oBDAwn78HlACwgECA=	5b546de7c33ec85a	0.926	10.563	14.255	1.146	1.253	0.039	1.277	0.465
0.875	1238	1383076585000	eJxjZMAFZKD0410d0Y/2vsCQT7Fz0ghrrcGpHxn8ik/dnPFpIQMDoxPryXsaDAwn78HlACP9D7I=	993696654e81c603	0.964	10.453	14.785	1.085	0.951	0.034	1.013	0.268
0.875	1238	1380916738000	eJxjZMAFZKD0410d0Y/2vsCQT7Fz0ghrrcGpHxn8ik/dnPFpIQMDo2Mrr/kFBoaT9+ByACASD3Y=	5810ad510bbc63a8	0.944	10.068	14.846	1.12	1.093	0.034	1.148	0.251
0.875	1238	1382556625000	eJxjZMAFZKD0410d0Y/2vsCQT7Fz0ghrrcGpHxn8ik/dnPFpIQMDo+Oz0y8yGBhO3oPLAQA3EhDe	25f2cf2fd2201514	0.958	10.924	14.755	1.155	1.074	0.04	1.237	0.466
0.875	1238	1362616132000	eJxjZMAFZKD0410d0Y/2vsCQT7Fz0ghrrcGpHxn8ik/dnPFpIQMDo62Tg+ICBoaT9+ByABqdDxw=	89a432d30f0412e7	0.975	10.369	14.602	1.148	1.182	0.035	1.273	0.313
0.875	1238	1381087336000	eJxjZMAFZKD0410d0Y/2vsCQT7Fz0ghrrcGpHxn8ik/dnPFpIQMDo2O/RZgDA8PJe3A5AB1dDzo=	a1b807c5e14825e6	0.953	9.887	13.142	1.14	1.144	0.029	1.239	0.259
0.875	1238	1382901368000	eJxjZMAFZKD0410d0Y/2vsCQT7Fz0ghrrcGpHxn8ik/dnPFpIQMDo+PvCJcDDAwn78HlACx7EDQ=	c53fb5f726c9d823	0.99	10.558	14.234	1.151	1.217	0.036	1.354	0.356
0.875	1238	1363193416000	eJxjZMAFZKD0410d0Y/2vsCQT7Fz0ghrrcGpHxn8ik/dnPFpIQMDo23KipMODAwn78HlACf3D+4=	4e9da1675009f6de	0.969	10.36	14.02	1.137	1.048	0.038	1.119	0.297
0.875	1238	1382500213000	eJxjZMAFZKD0410d0Y/2vsCQT7Fz0ghrrcGpHxn8ik/dnPFpIQMDo+PjfEUOBoaT9+ByACA2D1g=	8661f90aea72582b	1.011	10.569	13.979	1.13	1.261	0.035	1.314	0.312
0.25	1754	1383137529000	eJxjZMAFFKD06y7JW+FXsjHkU+ycNMJaa3DqRwa/4lM3Z3xayMDA6MSZfWYFA8PJe3A5AMa8DsE=	b19f952dba8636f5	3.54	41.37	13.938	1.168	2.38	0.067	1.795	0.319
0.25	1754	1382802359000	eJxjZMAFFKD06y7JW+FXsjHkU+ycNMJaa3DqRwa/4lM3Z3xayMDA6Pi1sOkGA8PJe3A5ANUAD5g=	1e190de992c4eaf1	4.061	44.641	13.275	1.153	2.706	0.058	1.895	0.513
0.25	1754	1363123918000	eJxjZMAFFKD06y7JW+FXsjHkU+ycNMJaa3DqRwa/4lM3Z3xayMDAaJvQErKBgeHkPbgcAMchDrw=	12a3c4b615509355	3.756	40.525	13.51	1.207	2.489	0.063	1.893	0.494
0.25	1754	1382461824000	eJxjZMAFFKD06y7JW+FXsjHkU+ycNMJaa3DqRwa/4lM3Z3xayMDA6PhQNQYocPIeXA4AwOIOOg==	45dee118808bc908	3.835	40.931	12.908	1.173	2.274	0.067	1.555	0.319
0.25	1754	1383002333000	eJxjZMAFFKD06y7JW+FXsjHkU+ycNMJaa3DqRwa/4lM3Z3xayMDA6MQYc9+DgeHkPbgcAMEhDl0=	66b4ceb0a81f21b1	3.905	41.949	13.244	1.19	2.645	0.065	1.827	0.561
0.25	1754	1380919240000	eJxjZMAFFKD06y7JW+FXsjHkU+ycNMJaa3DqRwa/4lM3Z3xayMDA6NhqnOrAwHDyHlwOAL+tDjU=	6faa87faf4602f41	3.575	41.027	14.214	1.179	2.988	0.061	2.652	0.402
0.25	1754	1382537461000	eJxjZMAFFKD06y7JW+FXsjHkU+ycNMJaa3DqRwa/4lM3Z3xayMDA6Ph0eS0HA8PJe3A5AMulDuk=	7c7cf7a117c2b3b7	4.235	46.058	13.204	1.2	3.11	0.068	3.409	0.517
0.25	1754	1362768366000	eJxjZMAFFKD06y7JW+FXsjHkU+ycNMJaa3DqRwa/4lM3Z3xayMDAaOsdzLmBgeHkPbgcAL5HDis=	b1a63c464f6fa64f	3.82	43.185	13.438	1.181	2.612	0.068	2.126	0.456
0.25	1754	1381093236000	eJxjZMAFFKD06y7JW+FXsjHkU+ycNMJaa3DqRwa/4lM3Z3xayMDA6Ng/KRZo8sl7cDkAxA8Odg==	efd369eada5835a0	4.199	45.391	13.408	1.196	3.303	0.055	3.421	0.383
0.25	1754	1382591858000	eJxjZMAFFKD06y7JW+FXsjHkU+ycNMJaa3DqRwa/4lM3Z3xayMDA6PjiaWsAA8PJe3A5ANQgD3o=	dfaea218ae10bec6	4.174	45.201	13.244	1.196	3.282	0.064	4.331	0.357
0.25	1754	1362530216000	eJxjZMAFFKD06y7JW+FXsjHkU+ycNMJaa3DqRwa/4lM3Z3xayMDAaGurqOHAwHDyHlwOALXqDZo=	5a10fef75614cb66	3.915	43.901	13.163	1.188	3.085	0.046	2.52	0.506
0.25	1754	1383137529000	eJxjZMAFFKD06y7JW+FXsjHkU+ycNMJaa3DqRwa/4lM3Z3xayMDA6MSZfWYFA8PJe3A5AMa8DsE=	b19f952dba8636f5	3.54	41.37	13.938	1.168	2.38	0.067	1.79	0.319
0.25	1754	1382922543000	eJxjZMAFFKD06y7JW+FXsjHkU+ycNMJaa3DqRwa/4lM3Z3xayMDA6PhndvwMBoaT9+ByANKKD2Y=	b56f6f486858861f	3.998	43.824	13.244	1.189	2.93	0.063	2.349	0.474
0.25	1754	1380807451000	eJxjZMAFFKD06y7JW+FXsjHkU+ycNMJaa3DqRwa/4lM3Z3xayMDA6FjXubCCgeHkPbgcAMsqDvg=	19a2558e380953f2	3.768	42.341	13.459	1.188	2.813	0.066	2.332	0.503
0.25	1754	1382515238000	eJxjZMAFFKD06y7JW+FXsjHkU+ycNMJaa3DqRwa/4lM3Z3xayMDA6PgkJKWAgeHkPbgcAMqdDuQ=	43a4af34f324cf3c	4.103	45.401	13.295	1.199	2.665	0.063	1.717	0.5
0.25	1754	1363238632000	eJxjZMAFFKD06y7JW+FXsjHkU+ycNMJaa3DqRwa/4lM3Z3xayMDAaJsetcuBgeHkPbgcAMTSDo8=	b1a755cd520b0fcb	3.695	41.25	12.846	1.117	2.611	0.052	2.247	0.48
0.25	1754	1381007596000	eJxjZMAFFKD06y7JW+FXsjHkU+ycNMJaa3DqRwa/4lM3Z3xayMDA6NhVPvMBA8PJe3A5ANAOD1I=	7c354a1d92c57feb	3.812	43.687	13.54	1.157	3.176	0.06	2.52	0.547
0.25	1754	1382590910000	eJxjZMAFFKD06y7JW+FXsjHkU+ycNMJaa3DqRwa/4lM3Z3xayMDA6PjiOp8BA8PJe3A5AMqHDtU=	49c90263abb69149	4.027	44.05	13.224	1.201	2.737	0.067	2.09	0.493
0.25	1754	1363301138000	eJxjZMAFFKD06y7JW+FXsjHkU+ycNMJaa3DqRwa/4lM3Z3xayMDAaJstUhfAwHDyHlwOAL4SDiE=	6ffeefb95b88b4fb	3.838	42.994	13.52	1.199	2.958	0.062	3.889	0.302
0.25	1754	1381126079000	eJxjZMAFFKD06y7JW+FXsjHkU+ycNMJaa3DqRwa/4lM3Z3xayMDA6DixvUmCgeHkPbgcAMU8Doo=	428fbdf1da72160c	3.922	42.201	12.397	1.177	2.688	0.057	2.127	0.459
0.5	1754	1382609631000	eJxjZMAFBKD06y7JW+FXsjHkU+ycNMJaa3DqRwa/4lM3Z3xayMDA6Pjyy3YJBoaT9+ByAM5/D3Q=	c14b78469ce5ea94	2.874	31.274	14.132	1.174	3.348	0.054	3.465	0.435
0.5	1754	1363321726000	eJxjZMAFBKD06y7JW+FXsjHkU+ycNMJaa3DqRwa/4lM3Z3xayMDAaJvjt8SAgeHkPbgcALu9DlI=	565cec945e175a10	2.55	27.92	13.683	1.181	2.559	0.054	2.366	0.441
0.5	1754	1383105216000	eJxjZMAFBKD06y7JW+FXsjHkU+ycNMJaa3DqRwa/4lM3Z3xayMDA6MRetw8ocPIeXA4At0gODA==	8b9afbe34498ea43	2.428	25.587	13.163	1.153	1.81	0.056	1.355	0.305
0.5	1754	1382920449000	eJxjZMAFBKD06y7JW+FXsjHkU+ycNMJaa3DqRwa/4lM3Z3xayMDA6PinOvsFA8PJe3A5AM8eD5I=	4670c13d5cc58d4c	2.205	23.051	13.816	1.16	1.363	0.06	0.994	0.175
0.5	1754	1380807396000	eJxjZMAFBKD06y7JW+FXsjHkU+ycNMJaa3DqRwa/4lM3Z3xayMDA6FjXcWoBA8PJe3A5AMkxDzg=	9c09005c68e71575	2.456	27.075	13.52	1.127	2.654	0.049	3.228	0.248
0.5	1754	1382512356000	eJxjZMAFBKD06y7JW+FXsjHkU+ycNMJaa3DqRwa/4lM3Z3xayMDA6PhEI2sBA8PJe3A5AMRXDt4=	eb2bdef47719d21e	2.441	26.627	13.908	1.169	1.998	0.058	1.386	0.398
0.5	1754	1363499956000	eJxjZMAFBKD06y7JW+FXsjHkU+ycNMJaa3DqRwa/4lM3Z3xayMDAaFv2zlyBgeHkPbgcAL8kDn8=	c1d661c85ffcd595	2.396	25.002	14.244	1.181	2.039	0.054	1.475	0.496
0.5	1754	1381007240000	eJxjZMAFBKD06y7JW+FXsjHkU+ycNMJaa3DqRwa/4lM3Z3xayMDA6NhVpO3AwHDyHlwOALoMDi8=	9db3e3a898048219	2.382	26.326	13.867	1.145	2.158	0.053	2.263	0.365
0.5	1754	1382585995000	eJxjZMAFBKD06y7JW+FXsjHkU+ycNMJaa3DqRwa/4lM3Z3xayMDA6Piih+8HA8PJe3A5AMpHD0I=	ebfb7d7662d4ae8c	2.285	24.836	14.255	1.162	2.541	0.046	2.623	0.415
0.5	1754	1363119390000	eJxjZMAFBKD06y7JW+FXsjHkU+ycNMJaa3DqRwa/4lM3Z3xayMDAaJtgb2vAwHDyHlwOALP4DdA=	74be6cb511f5903b	2.325	23.903	13.081	1.146	1.6	0.05	1.067	0.24
0.5	1754	1381126016000	eJxjZMAFBKD06y7JW+FXsjHkU+ycNMJaa3DqRwa/4lM3Z3xayMDA6DixrQcocPIeXA4AvfIOaw==	aef5c5ab0eba9ac6	2.419	25.313	13.734	1.193	1.728	0.057	1.202	0.297
0.5	1754	1383182909000	eJxjZMAFBKD06y7JW+FXsjHkU+ycNMJaa3DqRwa/4lM3Z3xayMDA6MSjYOfBwHDyHlwOAK4tDXs=	7396cabb5f7f7b87	2.521	26.894	13.673	1.179	2.073	0.058	1.691	0.447
0.5	1754	1382899225000	eJxjZMAFBKD06y7JW+FXsjHkU+ycNMJaa3DqRwa/4lM3Z3xayMDA6PjbfOIKBoaT9+ByAMmHDzM=	9285bbe9693ad598	2.303	25.102	13.959	1.16	1.887	0.055	1.301	0.562
0.5	1754	1362591931000	eJxjZMAFBKD06y7JW+FXsjHkU+ycNMJaa3DqRwa/4lM3Z3xayMDAaOtw7lYFA8PJe3A5AMfrDyQ=	3a4e990415a60d83	2.533	28.038	14.071	1.166	2.567	0.054	2.105	0.622
0.5	1754	1382491591000	eJxjZMAFBKD06y7JW+FXsjHkU+ycNMJaa3DqRwa/4lM3Z3xayMDA6Pjo9cQIBoaT9+ByAM6+D34=	69304829a93864ef	2.8	30.554	13.908	1.172	2.897	0.053	3.493	0.421
0.5	1754	1383008575000	eJxjZMAFBKD06y7JW+FXsjHkU+ycNMJaa3DqRwa/4lM3Z3xayMDA6MS4R06CgeHkPbgcALKyDbw=	5d8649c05c7bd7ea	2.336	25.7	14.142	1.168	1.832	0.062	1.269	0.333
0.5	1754	1380918161000	eJxjZMAFBKD06y7JW+FXsjHkU+ycNMJaa3DqRwa/4lM3Z3xayMDA6Niq9C6DgeHkPbgcAMJUDsU=	594cddfdd0047076	2.461	27.005	13.591	1.171	2.002	0.051	1.53	0.361
0.5	1754	1382540285000	eJxjZMAFBKD06y7JW+FXsjHkU+ycNMJaa3DqRwa/4lM3Z3xayMDA6Pj00hQPBoaT9+ByAMyuD1s=	1e9a1df2acc9bd73	2.327	23.984	12.928	1.171	1.731	0.048	1.331	0.388
0.5	1754	1362568824000	eJxjZMAFBKD06y7JW+FXsjHkU+ycNMJaa3DqRwa/4lM3Z3xayMDAaGuf53KAgeHkPbgcAL0ADnU=	aa425d768c23e2ce	2.612	27.089	13.846	1.192	2.211	0.052	1.684	0.424
0.5	1754	1381092976000	eJxjZMAFBKD06y7JW+FXsjHkU+ycNMJaa3DqRwa/4lM3Z3xayMDA6Njfl9rAwHDyHlwOAMMHDso=	408b4168ea4bfdee	2.363	25.935	14.163	1.182	2.237	0.055	1.756	0.291
0.75	1754	1382618738000	eJxjZMAFJKD06y7JW+FXsjHkU+ycNMJaa3DqRwa/4lM3Z3xayMDA6Piqfm0AA8PJe3A5AMz6DzY=	a4fb694fd492584b	1.099	12.046	14.346	1.179	1.082	0.04	1.043	0.251
0.75	1754	1362793857000	eJxjZMAFJKD06y7JW+FXsjHkU+ycNMJaa3DqRwa/4lM3Z3xayMDAaOtz/f8LBoaT9+ByANTSD9Y=	8e05407c30a3b97b	1.067	11.004	13.408	1.109	1.095	0.039	0.976	0.189
0.75	1754	1381125102000	eJxjZMAFJKD06y7JW+FXsjHkU+ycNMJaa3DqRwa/4lM3Z3xayMDA6DixYuYGBoaT9+ByAMq1DyI=	2fbc6c0a6bf3aeaa	1.063	11.526	14.642	1.148	0.939	0.04	1.022	0.162
0.75	1754	1383226813000	eJxjZMAFJKD06y7JW+FXsjHkU+ycNMJaa3DqRwa/4lM3Z3xayMDA6MS3T8uDgeHkPbgcALpDDg8=	55126b77e8507ce9	1.027	11.092	14.193	1.143	0.952	0.037	0.892	0.191
0.75	1754	1382997313000	eJxjZMAFJKD06y7JW+FXsjHkU+ycNMJaa3DqRwa/4lM3Z3xayMDA6MQo4PqCgeHkPbgcALjbDg8=	b28e698d46758dbf	1.053	11.491	14.153	1.14	1.036	0.038	0.927	0.169
0.75	1754	1363367768000	eJxjZMAFJKD06y7JW+FXsjHkU+ycNMJaa3DqRwa/4lM3Z3xayMDAaJvPq3+AgeHkPbgcALwlDjc=	6d36728dd70242a7	1.149	12.702	14.53	1.101	1.717	0.037	1.673	0.331
0.75	1754	1382534483000	eJxjZMAFJKD06y7JW+FXsjHkU+ycNMJaa3DqRwa/4lM3Z3xayMDA6Pi0iseCgeHkPbgcAMGWDnM=	d114c6a6e20ef3fa	1.096	11.301	13.173	1.187	1.022	0.032	1.001	0.26
0.75	1754	1383077959000	eJxjZMAFJKD06y7JW+FXsjHkU+ycNMJaa3DqRwa/4lM3Z3xayMDA6MR672oEA8PJe3A5AMaPDuE=	46cee16d24e66bee	1.096	11.66	15.02	1.149	1.235	0.037	1.244	0.372
0.75	1754	1380917535000	eJxjZMAFJKD06y7JW+FXsjHkU+ycNMJaa3DqRwa/4lM3Z3xayMDA6NgqmQg0+eQ9uBwAuGEN5w==	91d6841c3d3a3f26	0.961	9.86	13.275	1.103	0.994	0.026	1.048	0.336
0.75	1754	1382557698000	eJxjZMAFJKD06y7JW+FXsjHkU+ycNMJaa3DqRwa/4lM3Z3xayMDA6PjsjvsFBoaT9+ByANOMD6k=	d2537256051bd2bc	1.012	10.546	13.265	1.108	0.992	0.032	0.922	0.154
0.75	1754	1362601040000	eJxjZMAFJKD06y7JW+FXsjHkU+ycNMJaa3DqRwa/4lM3Z3xayMDAaOsYeaOBgeHkPbgcAMQ+Dr4=	d1e4af6271e7be4e	1.02	11.42	14.377	1.21	1.232	0.04	1.242	0.3
0.75	1754	1381092882000	eJxjZMAFJKD06y7JW+FXsjHkU+ycNMJaa3DqRwa/4lM3Z3xayMDA6Njf8y2AgeHkPbgcAMwGDzE=	abd78dabb603e0bc	1.012	10.91	13.51	1.068	0.964	0.037	0.924	0.186
0.75	1754	1382630073000	eJxjZMAFJKD06y7JW+FXsjHkU+ycNMJaa3DqRwa/4lM3Z3xayMDA6PhaZ9EKBoaT9+ByAMwGDzE=	36485da634efa27f	1.088	12.705	14.897	1.155	1.483	0.042	1.428	0.425
0.75	1754	1363492037000	eJxjZMAFJKD06y7JW+FXsjHkU+ycNMJaa3DqRwa/4lM3Z3xayMDAaFtWmtjBwHDyHlwOAML6DqA=	7bc3cb53552d9805	1.033	11.619	13.846	1.163	1.026	0.04	1.043	0.276
0.75	1754	1383190364000	eJxjZMAFJKD06y7JW+FXsjHkU+ycNMJaa3DqRwa/4lM3Z3xayMDA6MQz8X8CA8PJe3A5AMUcDs0=	93c739367ee969e0	1.103	11.953	14.295	1.142	1.185	0.04	1.11	0.302
0.75	1754	1383054112000	eJxjZMAFJKD06y7JW+FXsjHkU+ycNMJaa3DqRwa/4lM3Z3xayMDA6MRS9BUocPIeXA4AvM4OPA==	f0cfd1081dd08c78	1.115	11.461	14.775	1.182	1.04	0.039	1.075	0.195
0.75	1754	1380807249000	eJxjZMAFJKD06y7JW+FXsjHkU+ycNMJaa3DqRwa/4lM3Z3xayMDA6FjX1pPBwHDyHlwOAMWfDsg=	90efab498efa7e9d	1.06	11.114	14.571	1.156	0.771	0.04	0.73	0.034
0.75	1754	1382543244000	eJxjZMAFJKD06y7JW+FXsjHkU+ycNMJaa3DqRwa/4lM3Z3xayMDA6Pj0/64HDAwn78HlAN1IEE4=	dcc45bdf1077f6fe	1.014	11.195	14.53	1.149	1.022	0.039	1.051	0.268
0.75	1754	1362576045000	eJxjZMAFJKD06y7JW+FXsjHkU+ycNMJaa3DqRwa/4lM3Z3xayMDAaGt/p/gEA8PJe3A5AMpRDyI=	e449889b34feca6d	1.141	11.96	13.959	1.093	0.802	0.042	0.827	0.1
0.75	1754	1381006754000	eJxjZMAFJKD06y7JW+FXsjHkU+ycNMJaa3DqRwa/4lM3Z3xayMDA6NiVdeACA8PJe3A5AM1nD1Q=	822c7ad43b93d00e	1.034	11.208	14.387	1.111	1.073	0.036	1.089	0.307
1.0	1754	1382567028000	eJxjZCAEXndJ3gq/ko0hnmLnpBHWWkNQPwj8ik/dnPFpIQMDo+PzrKUKDAwn78HlAL6fDs4=	876546b40e8f78db	0.597	6.322	14.336	1.101	0.514	0.027	0.749	0.076
1.0	1754	1362616228000	eJxjZCAEXndJ3gq/ko0hnmLnpBHWWkNQPwj8ik/dnPFpIQMDo62T44wFDAwn78HlALcPDm8=	773dcd8c41a5d8ae	0.52	6.136	13.867	1.092	0.854	0.024	1.116	0.425
1.0	1754	1381091410000	eJxjZCAEXndJ3gq/ko0hnmLnpBHWWkNQPwj8ik/dnPFpIQMDo2N/WUMAA8PJe3A5ALn8Do0=	74c7cc902cd29e01	0.499	5.483	12.54	0.982	0.526	0.021	0.625	0.08
1.0	1754	1382811787000	eJxjZCAEXndJ3gq/ko0hnmLnpBHWWkNQPwj8ik/dnPFpIQMDo+M3xrgfDAwn78HlAMC1DwU=	1e343f9e2954804a	0.577	6.109	13.448	1.04	0.679	0.024	0.785	0.164
1.0	1754	1362573130000	eJxjZCAEXndJ3gq/ko0hnmLnpBHWWkNQPwj8ik/dnPFpIQMDo639+p8CDAwn78HlALuLDqs=	1b5f930ccb6368a9	0.515	5.539	13.54	0.996	0.583	0.021	0.828	0.297
1.0	1754	1382470047000	eJxjZCAEXndJ3gq/ko0hnmLnpBHWWkNQPwj8ik/dnPFpIQMDo+PDRVclGBhO3oPLAQDEGQ8o	210b4764bc304afb	0.561	6.216	14.04	1.117	0.707	0.025	0.929	0.211
1.0	1754	1383013737000	eJxjZCAEXndJ3gq/ko0hnmLnpBHWWkNQPwj8ik/dnPFpIQMDoxMT1yMNBoaT9+ByAK1/Dc8=	e5bffcd8a747c2ab	0.54	5.985	13.479	1.064	0.49	0.023	0.709	0.1
1.0	1754	1380804451000	eJxjZCAEXndJ3gq/ko0hnmLnpBHWWkNQPwj8ik/dnPFpIQMDo2Nd9K0dDAwn78HlAMIhDyM=	d02cbbf84698ed3d	0.505	6.087	14.448	1.099	0.904	0.022	1.141	0.383
1.0	1754	1382542037000	eJxjZCAEXndJ3gq/ko0hnmLnpBHWWkNQPwj8ik/dnPFpIQMDo+PTtwEcDAwn78HlAMBiDuI=	b9e01b61dca31417	0.526	5.854	13.479	1.023	0.673	0.021	0.855	0.111
1.0	1754	1363120844000	eJxjZCAEXndJ3gq/ko0hnmLnpBHWWkNQPwj8ik/dnPFpIQMDo21CaM4DBoaT9+ByALs5DrU=	96444d09319b74fc	0.535	6.03	13.224	1.065	0.543	0.025	0.856	0.169
1.0	1754	1381006642000	eJxjZCAEXndJ3gq/ko0hnmLnpBHWWkNQPwj8ik/dnPFpIQMDo2NXJncAA8PJe3A5ALH8DgY=	32a98629c3367851	0.561	6.324	14.591	1.124	0.92	0.026	1.281	0.496
1.0	1754	1382803215000	eJxjZCAEXndJ3gq/ko0hnmLnpBHWWkNQPwj8ik/dnPFpIQMDo+PXukkzGBhO3oPLAQDGQA9V	42eba4fd5ae66677	0.554	5.762	13.275	1.083	0.399	0.021	0.557	0.021
1.0	1754	1363374373000	eJxjZCAEXndJ3gq/ko0hnmLnpBHWWkNQPwj8ik/dnPFpIQMDo21+4Y8OBoaT9+ByAMFcDxQ=	5d07bb9d853a70ad	0.506	5.959	12.173	1.047	0.535	0.023	0.755	0.224
1.0	1754	1381123621000	eJxjZCAEXndJ3gq/ko0hnmLnpBHWWkNQPwj8ik/dnPFpIQMDo+PEJIYOBoaT9+ByALRuDjM=	6e83de328f6c1fa5	0.551	6.099	13.061	1.087	0.632	0.024	0.784	0.111
1.0	1754	1382462070000	eJxjZCAEXndJ3gq/ko0hnmLnpBHWWkNQPwj8ik/dnPFpIQMDo+NDTZkPDAwn78HlAL2CDs4=	8d2b7a91f287e3ae	0.539	5.947	13.704	1.065	0.609	0.023	0.859	0.14
1.0	1754	1382927145000	eJxjZCAEXndJ3gq/ko0hnmLnpBHWWkNQPwj8ik/dnPFpIQMDo+OfhzM0GBhO3oPLAQDHIQ9V	e7f8e939803bed71	0.556	6.229	14.326	1.099	0.853	0.025	1.019	0.304
1.0	1754	1363391109000	eJxjZCAEXndJ3gq/ko0hnmLnpBHWWkNQPwj8ik/dnPFpIQMDo21BYXgHA8PJe3A5ALf+DnQ=	130d719ec756200b	0.532	5.952	13.306	0.993	0.659	0.022	0.938	0.306
1.0	1754	1382519445000	eJxjZCAEXndJ3gq/ko0hnmLnpBHWWkNQPwj8ik/dnPFpIQMDo+OTKdM4GBhO3oPLAQC+2w7O	5bf8af39e21ab663	0.509	6.361	14.897	1.056	1.005	0.026	1.248	0.547
1.0	1754	1383084889000	eJxjZCAEXndJ3gq/ko0hnmLnpBHWWkNQPwj8ik/dnPFpIQMDoxObx+QVDAwn78HlALQCDkI=	2d0b7800bf8c4283	0.507	5.647	13.061	1.12	0.573	0.021	0.658	0.089
1.0	1754	1380917425000	eJxjZCAEXndJ3gq/ko0hnmLnpBHWWkNQPwj8ik/dnPFpIQMDo2Or+OYMBoaT9+ByALevDm8=	641b8768e317e8cb	0.557	5.988	13.795	1.118	0.707	0.023	0.965	0.332
0.375	2429	1382562851000	eJxjZMAFNKD0JSm52ACNuxjyKXZOGmGtNTj1I4Nf8ambMz4tZGBgdHyu9WIHA8PJe3A5AGEFDk8=	3cefca6347ca53f1	3.081	34.493	13.551	1.187	2.425	0.061	1.913	0.337
0.375	2429	1363193381000	eJxjZMAFNKD0JSm52ACNuxjyKXZOGmGtNTj1I4Nf8ambMz4tZGBgtE1Z4dDBwHDyHlwOAFNyDW4=	ffb9d1c850b842c9	3.018	31.795	12.653	1.141	1.998	0.054	1.354	0.391
0.375	2429	1381009514000	eJxjZMAFNKD0JSm52ACNuxjyKXZOGmGtNTj1I4Nf8ambMz4tZGBgdOyack+AgeHkPbgcAFeyDao=	4ef4236a0c7f1b33	3.258	35.092	13.806	1.166	2.739	0.054	3.106	0.353
0.375	2429	1382615252000	eJxjZMAFNKD0JSm52ACNuxjyKXZOGmGtNTj1I4Nf8ambMz4tZGBgdHzlVaPAwHDyHlwOAFSUDW4=	1aa164d3c327b112	3.094	33.013	13.285	1.17	2.179	0.058	1.868	0.304
0.375	2429	1362592359000	eJxjZMAFNKD0JSm52ACNuxjyKXZOGmGtNTj1I4Nf8ambMz4tZGBgtHW4mhTBwHDyHlwOAFM8DWk=	cc4f0aa0bede5b7e	3.213	33.777	13.224	1.196	2.284	0.064	1.702	0.421
0.375	2429	1381126645000	eJxjZMAFNKD0JSm52ACNuxjyKXZOGmGtNTj1I4Nf8ambMz4tZGBgdJw4QZWDgeHkPbgcAEyiDOw=	f7b12a81dde22fe4	3.13	31.229	11.908	1.169	1.732	0.051	1.264	0.233
0.375	2429	1383265206000	eJxjZMAFNKD0JSm52ACNuxjyKXZOGmGtNTj1I4Nf8ambMz4tZGBgdBJk//eBgeHkPbgcAFULDaU=	ae1c9290f2ec08f1	3.311	36.806	13.816	1.184	2.706	0.055	2.288	0.456
0.375	2429	1382662131000	eJxjZMAFNKD0JSm52ACNuxjyKXZOGmGtNTj1I4Nf8ambMz4tZGBgdHwretaCgeHkPbgcAFeGDaU=	e352c8611c31e6d8	3.561	37.891	13.408	1.193	2.571	0.061	1.692	0.711
0.375	2429	1363293538000	eJxjZMAFNKD0JSm52ACNuxjyKXZOGmGtNTj1I4Nf8ambMz4tZGBgtM1a0HaBgeHkPbgcAFtiDfo=	91243d5f6e024d53	3.069	30.813	13.408	1.201	1.763	0.065	1.169	0.291
0.375	2429	1383187521000	eJxjZMAFNKD0JSm52ACNuxjyKXZOGmGtNTj1I4Nf8ambMz4tZGBgdOJJm/uCgeHkPbgcAFSHDZY=	108c26d27c12e1db	3.266	36.181	13.877	1.183	2.905	0.058	2.665	0.379
0.375	2429	1383085207000	eJxjZMAFNKD0JSm52ACNuxjyKXZOGmGtNTj1I4Nf8ambMz4tZGBgdGLzzb3BwHDyHlwOAE7hDTc=	c309483ac3d1644c	2.862	29.79	13.285	1.182	2.068	0.049	1.388	0.531
0.375	2429	1380919282000	eJxjZMAFNKD0JSm52ACNuxjyKXZOGmGtNTj1I4Nf8ambMz4tZGBgdGw14QxgYDh5Dy4HAEhiDLA=	b68b988d29ac5f2a	3.232	36.66	14.071	1.169	3.14	0.061	3.439	0.361
0.375	2429	1382567949000	eJxjZMAFNKD0JSm52ACNuxjyKXZOGmGtNTj1I4Nf8ambMz4tZGBgdHxesekEA8PJe3A5AGObDnc=	0ece5b3a874f03cc	3.221	36.393	13.846	1.178	3.001	0.056	2.538	0.573
0.375	2429	1362648327000	eJxjZMAFNKD0JSm52ACNuxjyKXZOGmGtNTj1I4Nf8ambMz4tZGBgtHXRTo5gYDh5Dy4HAEjvDMQ=	f2b3f4af86c0d1f7	2.979	34.031	14.224	1.163	3.079	0.052	2.843	0.539
0.375	2429	1381094103000	eJxjZMAFNKD0JSm52ACNuxjyKXZOGmGtNTj1I4Nf8ambMz4tZGBgdOyfP/0GA8PJe3A5AF9+Djs=	be808b42e2789d77	2.664	27.784	13.346	1.155	1.955	0.054	1.296	0.382
0.375	2429	1382637573000	eJxjZMAFNKD0JSm52ACNuxjyKXZOGmGtNTj1I4Nf8ambMz4tZGBgdHw9X7iDgeHkPbgcAFl+DcM=	fb718f48773b86eb	2.838	30.818	13.785	1.18	1.921	0.062	1.297	0.462
0.375	2429	1363219310000	eJxjZMAFNKD0JSm52ACNuxjyKXZOGmGtNTj1I4Nf8ambMz4tZGBgtE0zfrqBgeHkPbgcAFgfDcg=	98eb19d855458366	3.421	39.409	14.234	1.168	3.728	0.054	4.077	0.683
0.375	2429	1383255059000	eJxjZMAFNKD0JSm52ACNuxjyKXZOGmGtNTj1I4Nf8ambMz4tZGBgdBLI1bJgYDh5Dy4HAETeDH4=	4a3b6191d97973c7	2.927	32.957	14.122	1.131	2.687	0.053	2.528	0.36
0.375	2429	1383082202000	eJxjZMAFNKD0JSm52ACNuxjyKXZOGmGtNTj1I4Nf8ambMz4tZGBgdGKTnzyBgeHkPbgcAEpLDOc=	9fd9fbd854fd31fb	3.275	35.626	13.887	1.184	2.992	0.059	2.777	0.515
0.375	2429	1380809444000	eJxjZMAFNKD0JSm52ACNuxjyKXZOGmGtNTj1I4Nf8ambMz4tZGBgdKxbwbWAgeHkPbgcAFOaDW4=	3af6a3185916058b	2.627	26.745	12.336	1.099	1.391	0.046	0.842	0.212
0.625	2429	1382470930000	eJxjZMAFRKD0JSm52ACNuxjyKXZOGmGtNTj1I4Nf8ambMz4tZGBgdHy4wS+AgeHkPbgcAFIpDbk=	de417bc789f72f49	1.363	14.834	14.571	1.189	1.117	0.048	0.992	0.18
0.625	2429	1383079392000	eJxjZMAFRKD0JSm52ACNuxjyKXZOGmGtNTj1I4Nf8ambMz4tZGBgdGL9shkocPIeXA4ASWoNNw==	11cd031f069f2cfc	1.283	13.812	14.153	1.194	1.302	0.041	1.076	0.213
0.625	2429	1380919265000	eJxjZMAFRKD0JSm52ACNuxjyKXZOGmGtNTj1I4Nf8ambMz4tZGBgdGw1PvaCgeHkPbgcAFOVDfA=	0b4188cee16d675b	1.377	15.19	14.642	1.167	1.467	0.045	1.301	0.52
0.625	2429	1382561060000	eJxjZMAFRKD0JSm52ACNuxjyKXZOGmGtNTj1I4Nf8ambMz4tZGBgdHzOP2UBA8PJe3A5AFD5DbQ=	18b0f616c4a3d543	1.328	14.684	14.224	1.149	1.386	0.043	1.198	0.434
0.625	2429	1362623759000	eJxjZMAFRKD0JSm52ACNuxjyKXZOGmGtNTj1I4Nf8ambMz4tZGBgtHXa0jSDgeHkPbgcAE6ODZY=	8ed1723cc7c0b41f	1.445	14.588	14.265	1.106	1.008	0.041	0.899	0.222
0.625	2429	1381093926000	eJxjZMAFRKD0JSm52ACNuxjyKXZOGmGtNTj1I4Nf8ambMz4tZGBgdOyf86SAgeHkPbgcAFYBDgk=	d89822011d5ee438	1.32	14.546	14.336	1.146	1.342	0.044	1.153	0.273
0.625	2429	1382800946000	eJxjZMAFRKD0JSm52ACNuxjyKXZOGmGtNTj1I4Nf8ambMz4tZGBgdPwa/TmAgeHkPbgcAFfYDh0=	f8ee300c7b889264	1.376	15.071	14.418	1.139	1.636	0.042	1.421	0.382
0.625	2429	1362782610000	eJxjZMAFRKD0JSm52ACNuxjyKXZOGmGtNTj1I4Nf8ambMz4tZGBgtPXRSQpgYDh5Dy4HAEDoDLA=	1de9894d4d277930	1.403	15.012	14.714	1.172	1.169	0.043	1.035	0.231
0.625	2429	1382443747000	eJxjZMAFRKD0JSm52ACNuxjyKXZOGmGtNTj1I4Nf8ambMz4tZGBgdHwg2LaDgeHkPbgcAFEgDbk=	c60c61289e78375f	1.371	14.972	15.04	1.165	1.35	0.048	1.309	0.387
0.625	2429	1383076584000	eJxjZMAFRKD0JSm52ACNuxjyKXZOGmGtNTj1I4Nf8ambMz4tZGBgdGI9ecuBgeHkPbgcAEyDDXM=	d2bdc5786deeba2e	1.291	14.257	14.867	1.141	1.143	0.047	1.026	0.211
0.625	2429	1380807516000	eJxjZMAFRKD0JSm52ACNuxjyKXZOGmGtNTj1I4Nf8ambMz4tZGBgdKzrmp/AwHDyHlwOAE7VDZE=	77226d5369290531	1.404	15.494	14.265	1.147	1.433	0.044	1.166	0.404
0.625	2429	1382557516000	eJxjZMAFRKD0JSm52ACNuxjyKXZOGmGtNTj1I4Nf8ambMz4tZGBgdHx2s+EBA8PJe3A5AF/cDqk=	69abcdfb4e8629a9	1.326	14.049	14.775	1.158	0.994	0.044	0.867	0.107
0.625	2429	1363219618000	eJxjZMAFRKD0JSm52ACNuxjyKXZOGmGtNTj1I4Nf8ambMz4tZGBgtE2zmHGBgeHkPbgcAE2MDYw=	dd0608e8fcc9d319	1.314	14.286	14.938	1.139	1.155	0.045	1.038	0.14
0.625	2429	1381009417000	eJxjZMAFRKD0JSm52ACNuxjyKXZOGmGtNTj1I4Nf8ambMz4tZGBgdOyanKzBwHDyHlwOAEmdDTI=	c536dfc2738bb614	1.415	15.248	14.551	1.122	1.461	0.042	1.278	0.502
0.625	2429	1382627806000	eJxjZMAFRKD0JSm52ACNuxjyKXZOGmGtNTj1I4Nf8ambMz4tZGBgdHzNxW3AwHDyHlwOAELGDLo=	6ce306972fb940b0	1.353	14.975	14.724	1.136	1.832	0.04	1.825	0.563
0.625	2429	1363298078000	eJxjZMAFRKD0JSm52ACNuxjyKXZOGmGtNTj1I4Nf8ambMz4tZGBgtM16etaAgeHkPbgcAFL7DdI=	8db97b312771e62a	1.439	14.566	14.163	1.198	1.16	0.046	0.985	0.195
0.625	2429	1381126391000	eJxjZMAFRKD0JSm52ACNuxjyKXZOGmGtNTj1I4Nf8ambMz4tZGBgdJzY43KDgeHkPbgcAFFzDcM=	7f6cb8dafe59d4df	1.225	12.716	13.948	1.15	0.84	0.039	0.73	0.04
0.625	2429	1383076584000	eJxjZMAFRKD0JSm52ACNuxjyKXZOGmGtNTj1I4Nf8ambMz4tZGBgdGI9ecuBgeHkPbgcAEyDDXM=	d2bdc5786deeba2e	1.291	14.257	14.867	1.141	1.143	0.047	1.024	0.211
0.625	2429	1382814325000	eJxjZMAFRKD0JSm52ACNuxjyKXZOGmGtNTj1I4Nf8ambMz4tZGBgdPymIcnBwHDyHlwOAEQDDMk=	e49585bf2cd018f7	1.233	13.919	13.234	1.095	1.286	0.04	1.053	0.328
0.625	2429	1362464267000	eJxjZMAFRKD0JSm52ACNuxjyKXZOGmGtNTj1I4Nf8ambMz4tZGBgtLU0uvWDgeHkPbgcAFA9DcM=	068bf574644f66e7	1.432	16.578	14.765	1.135	1.859	0.044	1.814	0.417
0.875	2429	1383087968000	eJxjZMAFZKD0JSm52ACNuxjyKXZOGmGtNTj1I4Nf8ambMz4tZGBgdGIr7wcKnLwHlwMAQs8Mnw==	1fcf9ecc2e5632e7	0.531	5.785	13.806	1.094	0.525	0.021	0.622	0.018
0.875	2429	1382901534000	eJxjZMAFZKD0JSm52ACNuxjyKXZOGmGtNTj1I4Nf8ambMz4tZGBgdPwdddaAgeHkPbgcAFd0DeQ=	782c17c0088b38c8	0.582	6.39	13.346	1.14	0.624	0.025	0.787	0.087
0.875	2429	1380743947000	eJxjZMAFZKD0JSm52ACNuxjyKXZOGmGtNTj1I4Nf8ambMz4tZGBgdKw6sOgHA8PJe3A5AF2uDmY=	dec00afc0f48e0b7	0.59	6.31	13.459	1.019	0.697	0.025	0.788	0.114
0.875	2429	1382500922000	eJxjZMAFZKD0JSm52ACNuxjyKXZOGmGtNTj1I4Nf8ambMz4tZGBgdHxc+WkCA8PJe3A5AF83DnA=	6530d2e82ff52858	0.553	6.534	14.071	1.066	0.743	0.025	1.092	0.483
0.875	2429	1362649059000	eJxjZMAFZKD0JSm52ACNuxjyKXZOGmGtNTj1I4Nf8ambMz4tZGBgtHUx69vBwHDyHlwOAEyEDU4=	a474c7bebbf2f1f6	0.544	6.047	13.183	1.014	0.522	0.024	0.574	0.023
0.875	2429	1380747360000	eJxjZMAFZKD0JSm52ACNuxjyKXZOGmGtNTj1I4Nf8ambMz4tZGBgdKz6sh0ocPIeXA4AVJkNtw==	6bfcd5ff2e418cec	0.58	6.837	14.244	1.098	0.694	0.026	1.067	0.363
0.875	2429	1382570721000	eJxjZMAFZKD0JSm52ACNuxjyKXZOGmGtNTj1I4Nf8ambMz4tZGBgdHy+6N8LBoaT9+ByAGePDwE=	fd65d6e79bea2734	0.572	6.643	13.877	1.047	0.82	0.027	0.92	0.301
0.875	2429	1363488157000	eJxjZMAFZKD0JSm52ACNuxjyKXZOGmGtNTj1I4Nf8ambMz4tZGBgtC2z0vVgYDh5Dy4HAERHDLM=	810a8b3eb53fe8cf	0.576	6.47	13.836	1.041	0.715	0.026	0.911	0.279
0.875	2429	1380747759000	eJxjZMAFZKD0JSm52ACNuxjyKXZOGmGtNTj1I4Nf8ambMz4tZGBgdKz6dXYGA8PJe3A5AF6TDms=	fe775f9f4a73562e	0.572	6.877	14.571	1.065	0.965	0.028	1.085	0.318
0.875	2429	1383100106000	eJxjZMAFZKD0JSm52ACNuxjyKXZOGmGtNTj1I4Nf8ambMz4tZGBgdGI3OCrAwHDyHlwOAEJ6DJ8=	4a713a627200eb8b	0.564	6.582	14.397	1.079	0.88	0.026	1.029	0.281
0.875	2429	1382822661000	eJxjZMAFZKD0JSm52ACNuxjyKXZOGmGtNTj1I4Nf8ambMz4tZGBgdPy23LuDgeHkPbgcAFkhDgI=	0a9d4f738aae43f7	0.568	6.734	14.132	1.085	1.036	0.027	1.221	0.641
0.875	2429	1363267387000	eJxjZMAFZKD0JSm52ACNuxjyKXZOGmGtNTj1I4Nf8ambMz4tZGBgtM0UrKtgYDh5Dy4HAEg5DP4=	2fdf293c01ff6e19	0.557	6.198	13.591	1.076	0.486	0.022	0.595	0.067
0.875	2429	1382488003000	eJxjZMAFZKD0JSm52ACNuxjyKXZOGmGtNTj1I4Nf8ambMz4tZGBgdHy05eIOBoaT9+ByAGMXDrE=	51a400fe9ca86b84	0.572	6.403	13.326	1.073	0.694	0.025	0.759	0.222
0.875	2429	1383054113000	eJxjZMAFZKD0JSm52ACNuxjyKXZOGmGtNTj1I4Nf8ambMz4tZGBgdGIp+vGCgeHkPbgcAFU0Dek=	f46f6c8078bcf7fb	0.563	6.657	14.408	1.061	0.696	0.029	0.969	0.348
0.875	2429	1380745199000	eJxjZMAFZKD0JSm52ACNuxjyKXZOGmGtNTj1I4Nf8ambMz4tZGBgdKy6vHcGA8PJe3A5AFszDjQ=	734ac5304e3c1ca8	0.573	6.578	14.183	1.085	0.865	0.025	1.119	0.443
0.875	2429	1382547399000	eJxjZMAFZKD0JSm52ACNuxjyKXZOGmGtNTj1I4Nf8ambMz4tZGBgdHxmrxjBwHDyHlwOAEx7DTA=	57651ff4d61ec2ad	0.578	6.927	14.959	1.074	1.135	0.026	1.581	0.472
0.875	2429	1362472051000	eJxjZMAFZKD0JSm52ACNuxjyKXZOGmGtNTj1I4Nf8ambMz4tZGBgtLVcudCCgeHkPbgcAE0WDUk=	9d0a9ab37267d586	0.573	6.825	14.887	1.027	0.701	0.028	0.845	0.125
0.875	2429	1380747431000	eJxjZMAFZKD0JSm52ACNuxjyKXZOGmGtNTj1I4Nf8ambMz4tZGBgdKz6eiaCgeHkPbgcAFq0DiU=	4079625affdafa3c	0.595	6.843	14.428	1.081	0.907	0.026	1.158	0.328
0.875	2429	1382583058000	eJxjZMAFZKD0JSm52ACNuxjyKXZOGmGtNTj1I4Nf8ambMz4tZGBgdHwRbxfAwHDyHlwOAE/gDWc=	a7439ec23ddcab83	0.556	5.87	13.234	0.992	0.48	0.021	0.559	0.063
0.875	2429	1362816817000	eJxjZMAFZKD0JSm52ACNuxjyKXZOGmGtNTj1I4Nf8ambMz4tZGBgtPUzC89gYDh5Dy4HAEWVDNE=	3fd7f98348a5c543	0.556	6.962	14.979	1.088	0.813	0.028	1.077	0.319
0.25	3311	1363226462000	eJxjZMAFFKD0TTvOp79PSGPIp9g5aYS11uDUjwx+xaduzvi0kIGB0TZtIbsBA8PJe3A5ALOLDfc=	3f55a9c2aa0a7175	3.954	45.466	13.877	1.19	3.345	0.063	4.265	0.309
0.25	3311	1381128469000	eJxjZMAFFKD0TTvOp79PSGPIp9g5aYS11uDUjwx+xaduzvi0kIGB0XHi6l8cDAwn78HlAMNbDvs=	38781a2bb8d8eb0a	3.889	40.489	12.244	1.172	2.029	0.062	1.379	0.419
0.25	3311	1382486986000	eJxjZMAFFKD0TTvOp79PSGPIp9g5aYS11uDUjwx+xaduzvi0kIGB0fHRUl8BBoaT9+ByAL6pDqE=	80ef1fc044bfc0e3	3.728	43.652	14.173	1.179	3.275	0.067	2.971	0.443
0.25	3311	1382901032000	eJxjZMAFFKD0TTvOp79PSGPIp9g5aYS11uDUjwx+xaduzvi0kIGB0fF3sIoDA8PJe3A5ALtrDm8=	c1522338ea8ec7e6	3.734	39.017	12.816	1.171	2.227	0.064	1.421	0.372
0.25	3311	1363355051000	eJxjZMAFFKD0TTvOp79PSGPIp9g5aYS11uDUjwx+xaduzvi0kIGB0TbPW/kHA8PJe3A5ALtHDo0=	2f0f5a6da7f24295	3.65	42.96	14.612	1.162	3.591	0.048	4.805	0.47
0.25	3311	1382500035000	eJxjZMAFFKD0TTvOp79PSGPIp9g5aYS11uDUjwx+xaduzvi0kIGB0fFxTuYOBoaT9+ByAMX+Dy0=	a6d8835c8f3fa88a	3.87	46.199	13.224	1.095	3.068	0.059	2.842	0.369
0.25	3311	1383054113000	eJxjZMAFFKD0TTvOp79PSGPIp9g5aYS11uDUjwx+xaduzvi0kIGB0Yml6McLBoaT9+ByAMKiDxQ=	81bceff86a397553	3.563	42.811	13.755	1.159	3.328	0.052	3.375	0.411
0.25	3311	1380921672000	eJxjZMAFFKD0TTvOp79PSGPIp9g5aYS11uDUjwx+xaduzvi0kIGB0bE1otGBgeHkPbgcALlYDls=	b31f31470170f2e0	3.845	41.211	13.04	1.178	2.612	0.062	2.065	0.47
0.25	3311	1382548501000	eJxjZMAFFKD0TTvOp79PSGPIp9g5aYS11uDUjwx+xaduzvi0kIGB0fGZ/ycOBoaT9+ByAMLIDuw=	992c6ed1af315a9f	4.222	45.158	13.234	1.209	2.906	0.056	2.911	0.383
0.25	3311	1362468054000	eJxjZMAFFKD0TTvOp79PSGPIp9g5aYS11uDUjwx+xaduzvi0kIGB0dYyZ/EHBoaT9+ByAMDiDvE=	57953060761d9060	3.296	37.735	13.479	1.173	2.303	0.055	2.044	0.398
0.25	3311	1381097615000	eJxjZMAFFKD0TTvOp79PSGPIp9g5aYS11uDUjwx+xaduzvi0kIGB0bH/qt4MBoaT9+ByAMHFDuc=	d05601418c93f88b	3.403	37.135	12.561	1.145	2.285	0.055	2.635	0.276
0.25	3311	1382899225000	eJxjZMAFFKD0TTvOp79PSGPIp9g5aYS11uDUjwx+xaduzvi0kIGB0fG3+cQVDAwn78HlAMW+Dyg=	a3b12ae4f09e7197	3.721	38.794	12.989	1.17	2.096	0.063	1.553	0.301
0.25	3311	1362534786000	eJxjZMAFFKD0TTvOp79PSGPIp9g5aYS11uDUjwx+xaduzvi0kIGB0dY27fEFBoaT9+ByAMLGDw8=	38e3bab27dd7f234	3.183	39.861	14.204	1.068	3.05	0.049	4.111	0.296
0.25	3311	1382491266000	eJxjZMAFFKD0TTvOp79PSGPIp9g5aYS11uDUjwx+xaduzvi0kIGB0fHRs9kXGBhO3oPLAQDRyw/w	d796cf0bdcd6ae78	4.015	43.158	13.418	1.195	2.662	0.068	1.792	0.542
0.25	3311	1382921785000	eJxjZMAFFKD0TTvOp79PSGPIp9g5aYS11uDUjwx+xaduzvi0kIGB0fFP/7kVDAwn78HlAM7iD74=	06aa90b4cdce4ba8	3.907	46.658	14.01	1.171	3.568	0.058	7.124	0.519
0.25	3311	1380812399000	eJxjZMAFFKD0TTvOp79PSGPIp9g5aYS11uDUjwx+xaduzvi0kIGB0bHuquIMBoaT9+ByAL/hDsk=	d7868322994fb035	3.571	41.953	14.204	1.166	3.679	0.051	4.942	0.486
0.25	3311	1382514166000	eJxjZMAFFKD0TTvOp79PSGPIp9g5aYS11uDUjwx+xaduzvi0kIGB0fGJC8cHBoaT9+ByAMDwDt0=	af03d078e951efa7	3.626	37.024	13.051	1.182	1.754	0.064	1.179	0.359
0.25	3311	1363156003000	eJxjZMAFFKD0TTvOp79PSGPIp9g5aYS11uDUjwx+xaduzvi0kIGB0TYp98UOBoaT9+ByAMSmDyg=	8204d314d9513840	3.49	36.482	12.367	1.188	1.968	0.062	1.264	0.34
0.25	3311	1381011518000	eJxjZMAFFKD0TTvOp79PSGPIp9g5aYS11uDUjwx+xaduzvi0kIGB0bFrc5EBA8PJe3A5AL2cDpw=	b3eda9e5ecdb0531	4.023	43.551	13.418	1.192	3.173	0.059	4.319	0.449
0.25	3311	1382822458000	eJxjZMAFFKD0TTvOp79PSGPIp9g5aYS11uDUjwx+xaduzvi0kIGB0fHbEqMJDAwn78HlAMVYDxk=	d0754eba395cef5f	3.714	44.321	14.367	1.162	3.518	0.061	5.206	0.259
0.5	3311	1381097174000	eJxjZMAFBKD0TTvOp79PSGPIp9g5aYS11uDUjwx+xaduzvi0kIGB0bH/XPEHBoaT9+ByAMOwD20=	a7f16c64983ab55e	2.029	21.761	13.561	1.214	1.647	0.051	1.233	0.313
0.5	3311	1382585769000	eJxjZMAFBKD0TTvOp79PSGPIp9g5aYS11uDUjwx+xaduzvi0kIGB0fFFxxwNBoaT9+ByALywDuE=	467b05ba97b4a85b	1.843	20.227	13.908	1.145	2.083	0.031	1.903	0.425
0.5	3311	1362773203000	eJxjZMAFBKD0TTvOp79PSGPIp9g5aYS11uDUjwx+xaduzvi0kIGB0dZ7zg0LBoaT9+ByALefDqA=	a9947d7d528f2f88	2.388	25.838	14.581	1.16	2.067	0.057	1.85	0.275
0.5	3311	1383255059000	eJxjZMAFBKD0TTvOp79PSGPIp9g5aYS11uDUjwx+xaduzvi0kIGB0UkgV8uCgeHkPbgcAKbsDY0=	b769b1aeb7af81f9	1.967	20.224	13.551	1.105	1.551	0.049	1.012	0.28
0.5	3311	1382624973000	eJxjZMAFBKD0TTvOp79PSGPIp9g5aYS11uDUjwx+xaduzvi0kIGB0fHVvQsnGBhO3oPLAQDN/hAN	7bb6c4b15bcf657f	2.195	24.145	14.836	1.166	2.653	0.049	2.291	0.616
0.5	3311	1380812056000	eJxjZMAFBKD0TTvOp79PSGPIp9g5aYS11uDUjwx+xaduzvi0kIGB0bHu/NMDDAwn78HlAMatD58=	f5791d98caa99f98	2.029	22.073	14.387	1.166	1.912	0.048	1.577	0.355
0.5	3311	1383105126000	eJxjZMAFBKD0TTvOp79PSGPIp9g5aYS11uDUjwx+xaduzvi0kIGB0Ym9Nq6AgeHkPbgcAK1vDgA=	33679d3563e825a1	2.109	24.443	14.908	1.159	2.446	0.05	2.042	0.35
0.5	3311	1362562560000	eJxjZMAFBKD0TTvOp79PSGPIp9g5aYS11uDUjwx+xaduzvi0kIGB0daebwNQ4OQ9uBwAqIsNpg==	f228b3a7ca4d4947	2.235	26.522	14.714	1.142	2.731	0.051	2.996	0.41
0.5	3311	1381011227000	eJxjZMAFBKD0TTvOp79PSGPIp9g5aYS11uDUjwx+xaduzvi0kIGB0bFrPWMFA8PJe3A5ALQtDl8=	1905ebed1ec64cc5	2.108	22.595	14.53	1.168	1.922	0.049	1.469	0.503
0.5	3311	1382574971000	eJxjZMAFBKD0TTvOp79PSGPIp9g5aYS11uDUjwx+xaduzvi0kIGB0fH54xsVDAwn78HlAMozD8c=	a7e38ea12dce888d	1.855	20.776	14.224	1.117	1.748	0.049	1.33	0.292
0.5	3311	1362788137000	eJxjZMAFBKD0TTvOp79PSGPIp9g5aYS11uDUjwx+xaduzvi0kIGB0danYYcGA8PJe3A5ALMwDlU=	ceeb883a2d20b422	2.043	21.102	13.765	1.183	1.459	0.046	1.093	0.228
0.5	3311	1381128205000	eJxjZMAFBKD0TTvOp79PSGPIp9g5aYS11uDUjwx+xaduzvi0kIGB0XHi8k8nGBhO3oPLAQDGow+f	00a43449c43cb694	2.059	23.525	14.887	1.159	2.588	0.05	2.074	0.557
0.5	3311	1381011227000	eJxjZMAFBKD0TTvOp79PSGPIp9g5aYS11uDUjwx+xaduzvi0kIGB0bFrPWMFA8PJe3A5ALQtDl8=	1905ebed1ec64cc5	2.108	22.595	14.53	1.168	1.922	0.049	1.497	0.503
0.5	3311	1382617588000	eJxjZMAFBKD0TTvOp79PSGPIp9g5aYS11uDUjwx+xaduzvi0kIGB0fFVnqICA8PJe3A5ALONDkY=	2cd9de089001fd01	1.977	22.188	14.193	1.139	1.864	0.057	1.381	0.335
0.5	3311	1363212604000	eJxjZMAFBKD0TTvOp79PSGPIp9g5aYS11uDUjwx+xaduzvi0kIGB0Tb17KQEBoaT9+ByALp/Ds0=	a10302c4ec115195	2.06	23.412	14.887	1.148	2.226	0.051	2.224	0.392
0.5	3311	1383189523000	eJxjZMAFBKD0TTvOp79PSGPIp9g5aYS11uDUjwx+xaduzvi0kIGB0YmnVcuCgeHkPbgcAKgoDaE=	7266bdcbda4029cd	2.261	25.101	14.816	1.164	2.416	0.053	3.1	0.281
0.5	3311	1382636883000	eJxjZMAFBKD0TTvOp79PSGPIp9g5aYS11uDUjwx+xaduzvi0kIGB0fH1lB4LBoaT9+ByAL2TDvA=	7d461518dfaa11f4	2.086	23.394	14.5	1.146	1.946	0.053	1.624	0.415
0.5	3311	1380920942000	eJxjZMAFBKD0TTvOp79PSGPIp9g5aYS11uDUjwx+xaduzvi0kIGB0bHVN3YDA8PJe3A5ALYsDow=	32f288e74c4efbec	2.172	23.017	13.836	1.174	1.615	0.058	1.197	0.344
0.5	3311	1383094807000	eJxjZMAFBKD0TTvOp79PSGPIp9g5aYS11uDUjwx+xaduzvi0kIGB0Ynt/ssbDAwn78HlAMFTD1Q=	1f7bef29e940c318	1.895	20.73	14.551	1.123	1.593	0.05	1.304	0.277
0.5	3311	1363394435000	eJxjZMAFBKD0TTvOp79PSGPIp9g5aYS11uDUjwx+xaduzvi0kIGB0bZgifgOBoaT9+ByALZFDow=	d6c21acced322733	2.025	21.237	14.204	1.174	1.819	0.048	1.403	0.455
0.75	3311	1381010135000	eJxjZMAFJKD0TTvOp79PSGPIp9g5aYS11uDUjwx+xaduzvi0kIGB0bFrXvgNBoaT9+ByAMCnDww=	b7bd833807dc8ba4	0.67	7.101	12.591	1.11	0.631	0.025	0.616	0.107
0.75	3311	1382594563000	eJxjZMAFJKD0TTvOp79PSGPIp9g5aYS11uDUjwx+xaduzvi0kIGB0fEl3+kdDAwn78HlAMMCDy8=	b56267bf8add22b4	0.677	7.502	14.153	1.087	0.682	0.028	0.888	0.233
0.75	3311	1363513930000	eJxjZMAFJKD0TTvOp79PSGPIp9g5aYS11uDUjwx+xaduzvi0kIGB0bb8cKEAA8PJe3A5ALgCDmw=	8f33072713ce1d91	0.692	7.89	14.775	1.111	0.984	0.031	1.24	0.265
0.75	3311	1381127502000	eJxjZMAFJKD0TTvOp79PSGPIp9g5aYS11uDUjwx+xaduzvi0kIGB0XHiXIsNDAwn78HlAL0NDss=	b84b39aa0fb23eaf	0.691	8.266	14.979	1.156	0.999	0.031	1.235	0.436
0.75	3311	1383182909000	eJxjZMAFJKD0TTvOp79PSGPIp9g5aYS11uDUjwx+xaduzvi0kIGB0YlHwc6DgeHkPbgcAKckDWg=	5feeb37e07c187ac	0.733	7.99	14.551	1.101	0.806	0.03	0.95	0.151
0.75	3311	1382814592000	eJxjZMAFJKD0TTvOp79PSGPIp9g5aYS11uDUjwx+xaduzvi0kIGB0fGbjg5Q4OQ9uBwAsl4OAw==	e86936d9fc9496d6	0.722	8.024	14.204	1.086	0.777	0.028	0.89	0.179
0.75	3311	1362607807000	eJxjZMAFJKD0TTvOp79PSGPIp9g5aYS11uDUjwx+xaduzvi0kIGB0dbxoBTQ5JP34HIAr6MN5Q==	1f62b9c12254ae60	0.62	7.201	13.275	1.112	0.708	0.025	0.825	0.28
0.75	3311	1382477495000	eJxjZMAFJKD0TTvOp79PSGPIp9g5aYS11uDUjwx+xaduzvi0kIGB0fGRSNUNBoaT9+ByAL/sDv0=	6316f95fd2b6dd95	0.727	8.248	14.663	1.2	1.111	0.03	1.197	0.373
0.75	3311	1383079816000	eJxjZMAFJKD0TTvOp79PSGPIp9g5aYS11uDUjwx+xaduzvi0kIGB0Yn1t7YDA8PJe3A5ALLQDiE=	ab96182a5317c84e	0.731	8.227	14.489	1.063	0.93	0.026	1.016	0.285
0.75	3311	1380920715000	eJxjZMAFJKD0TTvOp79PSGPIp9g5aYS11uDUjwx+xaduzvi0kIGB0bHV89kPBoaT9+ByAMUjD2E=	dd6933fb9dc7b7d5	0.613	6.419	11.836	1.031	0.593	0.022	0.586	0.14
0.75	3311	1382561341000	eJxjZMAFJKD0TTvOp79PSGPIp9g5aYS11uDUjwx+xaduzvi0kIGB0fG58D0PBoaT9+ByAL4tDtU=	a7f3afba388244df	0.668	8.1	14.52	1.033	1.324	0.026	1.516	0.692
0.75	3311	1363307265000	eJxjZMAFJKD0TTvOp79PSGPIp9g5aYS11uDUjwx+xaduzvi0kIGB0Ta78PcLBoaT9+ByAMX8D3A=	b2bfa8cc69b2b46f	0.721	8.597	15.183	1.119	1.185	0.032	1.414	0.594
0.75	3311	1381097053000	eJxjZMAFJKD0TTvOp79PSGPIp9g5aYS11uDUjwx+xaduzvi0kIGB0bH/zGwPBoaT9+ByAL/4DvM=	f4e676982353cc29	0.649	7.019	12.887	1.032	0.65	0.025	0.67	0.147
0.75	3311	1382611886000	eJxjZMAFJKD0TTvOp79PSGPIp9g5aYS11uDUjwx+xaduzvi0kIGB0fGVuPwGBoaT9+ByALkfDoU=	075216bc6cde5514	0.631	7.239	14.02	1.013	0.848	0.026	0.93	0.259
0.75	3311	1362612248000	eJxjZMAFJKD0TTvOp79PSGPIp9g5aYS11uDUjwx+xaduzvi0kIGB0daJ5e4BBoaT9+ByALiBDpQ=	6fea52c529724869	0.69	7.866	14.244	1.085	1.033	0.03	0.982	0.286
0.75	3311	1383137530000	eJxjZMAFJKD0TTvOp79PSGPIp9g5aYS11uDUjwx+xaduzvi0kIGB0Ykz+8IEBoaT9+ByALgfDoo=	3da182ec9183a042	0.715	8.114	14.489	1.095	0.923	0.029	0.959	0.255
0.75	3311	1383001623000	eJxjZMAFJKD0TTvOp79PSGPIp9g5aYS11uDUjwx+xaduzvi0kIGB0YkxiPMGA8PJe3A5AK5ODeo=	fff4a0feafc87b82	0.707	8.508	14.785	1.08	0.943	0.035	1.135	0.297
0.75	3311	1380811794000	eJxjZMAFJKD0TTvOp79PSGPIp9g5aYS11uDUjwx+xaduzvi0kIGB0bHu9LMABoaT9+ByAMOcDzQ=	028d4e0c66e42b54	0.652	6.773	13.612	1.026	0.646	0.026	0.748	0.176
0.75	3311	1382537133000	eJxjZMAFJKD0TTvOp79PSGPIp9g5aYS11uDUjwx+xaduzvi0kIGB0fHpouoTDAwn78HlAMguD38=	4138b74233b4ee09	0.742	8.666	14.765	1.13	1.229	0.031	1.31	0.362
0.75	3311	1363164941000	eJxjZMAFJKD0TTvOp79PSGPIp9g5aYS11uDUjwx+xaduzvi0kIGB0Tbpm9cJBoaT9+ByAMGUDxs=	c41576f04aa9669d	0.664	7.7	14.193	1.066	0.862	0.029	0.917	0.158
1.0	3311	1380920296000	eJxjZCAEbtpxPv19QhpDPMXOSSOstYagfhD4FZ+6OePTQgYGRsdW5yYHBoaT9+ByAKsXDic=	4479b4cf335f0733	0.325	3.721	11.673	0.905	0.435	0.015	0.867	0.265
1.0	3311	1382521483000	eJxjZCAEbtpxPv19QhpDPMXOSSOstYagfhD4FZ+6OePTQgYGRscnm9f9YGA4eQ8uBwDFCg/a	6b31d63447479d41	0.299	3.463	12.775	0.964	0.32	0.014	0.48	0.135
1.0	3311	1362481850000	eJxjZCAEbtpxPv19QhpDPMXOSSOstYagfhD4FZ+6OePTQgYGRlsre7UJDAwn78HlAKSQDcg=	d74f857e8d287f1b	0.313	3.866	13.346	0.962	0.584	0.014	0.865	0.396
1.0	3311	1381096274000	eJxjZCAEbtpxPv19QhpDPMXOSSOstYagfhD4FZ+6OePTQgYGRsf+AzsCGBhO3oPLAQC3mw70	bff85876404ce35b	0.321	3.923	14.357	0.99	0.458	0.016	0.797	0.231
1.0	3311	1382625427000	eJxjZCAEbtpxPv19QhpDPMXOSSOstYagfhD4FZ+6OePTQgYGRsdXT/dZMDCcvAeXAwC/AA9i	239f62fb9b3d1357	0.336	4.08	14.316	1.039	0.824	0.017	1.434	0.729
1.0	3311	1363511234000	eJxjZCAEbtpxPv19QhpDPMXOSSOstYagfhD4FZ+6OePTQgYGRtvyWb4XGBhO3oPLAQC0Fg7H	5e6c28af57dc5c34	0.321	3.763	12.571	0.983	0.253	0.014	0.434	0.014
1.0	3311	1383255058000	eJxjZCAEbtpxPv19QhpDPMXOSSOstYagfhD4FZ+6OePTQgYGRieBXLUABoaT9+ByAKGADZE=	607f21277f4fd888	0.323	3.796	13.632	0.925	0.478	0.015	0.688	0.255
1.0	3311	1382910756000	eJxjZCAEbtpxPv19QhpDPMXOSSOstYagfhD4FZ+6OePTQgYGRsffz1sWMDCcvAeXAwDCiw+j	0d656a93952c25b4	0.319	3.83	13.479	0.985	0.571	0.016	0.836	0.158
1.0	3311	1380811614000	eJxjZCAEbtpxPv19QhpDPMXOSSOstYagfhD4FZ+6OePTQgYGRse6k+oGDAwn78HlAKzLDjs=	0ba748c69819b7db	0.329	4.141	14.785	1.016	0.54	0.018	0.887	0.266
1.0	3311	1382506069000	eJxjZCAEbtpxPv19QhpDPMXOSSOstYagfhD4FZ+6OePTQgYGRsfHJ2o4GBhO3oPLAQC2Ow7M	f96f28170d0971e4	0.343	3.767	13.571	1.026	0.405	0.015	0.625	0.12
1.0	3311	1362640470000	eJxjZCAEbtpxPv19QhpDPMXOSSOstYagfhD4FZ+6OePTQgYGRlvnzfUfGBhO3oPLAQC24A7+	ecc9b54f3138ad61	0.325	4.011	14.795	1.072	0.557	0.016	0.981	0.416
1.0	3311	1381009659000	eJxjZCAEbtpxPv19QhpDPMXOSSOstYagfhD4FZ+6OePTQgYGRseu6SIVDAwn78HlAK1KDko=	8fe0fb7d11edf6b4	0.321	3.957	13.622	1.052	0.494	0.017	0.869	0.408
1.0	3311	1382597286000	eJxjZCAEbtpxPv19QhpDPMXOSSOstYagfhD4FZ+6OePTQgYGRseXFhEFDAwn78HlALE1DoY=	33e9e10a59895522	0.356	4.086	14.683	1.047	0.705	0.016	1.127	0.387
1.0	3311	1363243538000	eJxjZCAEbtpxPv19QhpDPMXOSSOstYagfhD4FZ+6OePTQgYGRtv0pdMCGBhO3oPLAQCw/Q6L	b4c25368d5a83eff	0.293	3.239	11.734	0.905	0.234	0.01	0.305	0.005
1.0	3311	1381127104000	eJxjZCAEbtpxPv19QhpDPMXOSSOstYagfhD4FZ+6OePTQgYGRseJ09WAAifvweUAqD8N6w==	461cb8d592335f2e	0.349	4.037	14.489	1.055	0.408	0.018	0.749	0.091
1.0	3311	1383164386000	eJxjZCAEbtpxPv19QhpDPMXOSSOstYagfhD4FZ+6OePTQgYGRidu1lkXGBhO3oPLAQCodw4Y	a5202db25b78b9bc	0.329	3.703	12.336	0.976	0.318	0.014	0.442	0.043
1.0	3311	1382635358000	eJxjZCAEbtpxPv19QhpDPMXOSSOstYagfhD4FZ+6OePTQgYGRsfXte4GDAwn78HlALEoDnw=	f9d3046839cc695c	0.322	3.682	13.244	0.993	0.313	0.015	0.538	0.063
1.0	3311	1363149366000	eJxjZCAEbtpxPv19QhpDPMXOSSOstYagfhD4FZ+6OePTQgYGRtskjkUfGBhO3oPLAQCwTA6V	4bf6ecfa6b3bc9ac	0.335	3.703	12.663	0.946	0.446	0.017	0.599	0.093
1.0	3311	1383164386000	eJxjZCAEbtpxPv19QhpDPMXOSSOstYagfhD4FZ+6OePTQgYGRidu1lkXGBhO3oPLAQCodw4Y	a5202db25b78b9bc	0.329	3.703	12.336	0.976	0.318	0.014	0.441	0.043
1.0	3311	1382929796000	eJxjZCAEbtpxPv19QhpDPMXOSSOstYagfhD4FZ+6OePTQgYGRse/XNwLGBhO3oPLAQCtxg5P	cc998aaa58cc1ea8	0.326	3.695	12.295	0.933	0.361	0.016	0.576	0.127
0.375	4464	1382900285000	eJxjZMAFNKD0wQkG91jL12PIp9g5aYS11uDUjwx+xaduzvi0kIGB0fG3+z4PBoaT9+ByAKdrDrQ=	b408cf707e555361	2.883	31.127	13.816	1.091	2.386	0.058	2.233	0.443
0.375	4464	1380813733000	eJxjZMAFNKD0wQkG91jL12PIp9g5aYS11uDUjwx+xaduzvi0kIGB0bHuZU0HA8PJe3A5AKjgDtc=	1d6bc3e343776562	3.054	34.627	14.479	1.17	2.968	0.057	2.912	0.493
0.375	4464	1382495208000	eJxjZMAFNKD0wQkG91jL12PIp9g5aYS11uDUjwx+xaduzvi0kIGB0fGx0iEHBoaT9+ByAKNPDnM=	e5fd665a4bd1dac3	3.038	32.56	12.459	1.114	1.991	0.055	1.478	0.389
0.375	4464	1362824077000	eJxjZMAFNKD0wQkG91jL12PIp9g5aYS11uDUjwx+xaduzvi0kIGB0dZvqdwJBoaT9+ByAJ8mDkE=	d2cf426bbc10ed1b	2.876	32.084	14.02	1.181	2.546	0.051	2.386	0.33
0.375	4464	1381011698000	eJxjZMAFNKD0wQkG91jL12PIp9g5aYS11uDUjwx+xaduzvi0kIGB0bFrm2EAA8PJe3A5AJ8HDi0=	285a9ace431703e2	2.677	31.73	14.857	1.154	2.856	0.05	4.286	0.412
0.375	4464	1382598011000	eJxjZMAFNKD0wQkG91jL12PIp9g5aYS11uDUjwx+xaduzvi0kIGB0fGlc0YFA8PJe3A5AKOPDng=	f2fb5ea136adaf7f	3.205	35.392	13.846	1.191	2.705	0.056	2.785	0.289
0.375	4464	1363384087000	eJxjZMAFNKD0wQkG91jL12PIp9g5aYS11uDUjwx+xaduzvi0kIGB0baAzfAGA8PJe3A5AJl1Dec=	b7100328671614a6	3.063	34.623	14.132	1.158	2.528	0.055	2.46	0.413
0.375	4464	1381130132000	eJxjZMAFNKD0wQkG91jL12PIp9g5aYS11uDUjwx+xaduzvi0kIGB0XHi0SgFBoaT9+ByAKA1Djw=	fbe1e1e6dbb696d7	2.699	29.64	14.244	1.172	2.157	0.059	1.702	0.403
0.375	4464	1383191767000	eJxjZMAFNKD0wQkG91jL12PIp9g5aYS11uDUjwx+xaduzvi0kIGB0YlnefoNBoaT9+ByAKBlDl8=	e52a3bc80569ddac	2.745	28.711	13.693	1.124	2.034	0.049	1.301	0.445
0.375	4464	1382620861000	eJxjZMAFNKD0wQkG91jL12PIp9g5aYS11uDUjwx+xaduzvi0kIGB0fHVAiEPBoaT9+ByAKHGDlA=	0e9db249d32b1c29	2.878	30.835	13.448	1.15	1.999	0.062	1.431	0.236
0.375	4464	1362457244000	eJxjZMAFNKD0wQkG91jL12PIp9g5aYS11uDUjwx+xaduzvi0kIGB0dbi+MYEBoaT9+ByAKK9Dng=	3d6848b90b44b028	2.894	32.936	14.275	1.167	2.821	0.055	2.348	0.672
0.375	4464	1383165891000	eJxjZMAFNKD0wQkG91jL12PIp9g5aYS11uDUjwx+xaduzvi0kIGB0YlbZuIOBoaT9+ByAJhaDd0=	73782df31d251462	3.185	35.504	14.183	1.173	2.927	0.06	2.704	0.375
0.375	4464	1382918200000	eJxjZMAFNKD0wQkG91jL12PIp9g5aYS11uDUjwx+xaduzvi0kIGB0fFPpNQBBoaT9+ByAKWQDps=	d842840e233d27e4	3.02	33.879	13.295	1.109	2.643	0.053	2.188	0.45
0.375	4464	1380923339000	eJxjZMAFNKD0wQkG91jL12PIp9g5aYS11uDUjwx+xaduzvi0kIGB0bG18MMPBoaT9+ByAK7DD0o=	f466e8dc3bd62fac	2.92	32.732	13.897	1.176	2.357	0.058	1.752	0.465
0.375	4464	1382509539000	eJxjZMAFNKD0wQkG91jL12PIp9g5aYS11uDUjwx+xaduzvi0kIGB0fHx37wdDAwn78HlALKjD3I=	00687af151c3d41b	2.907	31.968	13.867	1.166	2.253	0.058	1.641	0.593
0.375	4464	1363330020000	eJxjZMAFNKD0wQkG91jL12PIp9g5aYS11uDUjwx+xaduzvi0kIGB0TbnrNECBoaT9+ByAKKgDnM=	cccade3d06261418	3.004	34.359	14.357	1.164	3.045	0.056	2.495	0.416
0.375	4464	1381098537000	eJxjZMAFNKD0wQkG91jL12PIp9g5aYS11uDUjwx+xaduzvi0kIGB0bH/sQPQ5JP34HIAoN0ORg==	136dce3477c395ec	2.789	29.247	14.071	1.161	2.19	0.05	1.748	0.272
0.375	4464	1382617576000	eJxjZMAFNKD0wQkG91jL12PIp9g5aYS11uDUjwx+xaduzvi0kIGB0fFV7icHBoaT9+ByAKtGDvU=	abec77d94c17bfa1	2.633	29.543	13.551	1.192	2.007	0.057	1.747	0.315
0.375	4464	1362624652000	eJxjZMAFNKD0wQkG91jL12PIp9g5aYS11uDUjwx+xaduzvi0kIGB0dbpkNIDBoaT9+ByAKG2Dm4=	4f2aef2ba0a9a36d	2.861	30.278	12.785	1.109	2.192	0.049	1.695	0.409
0.375	4464	1383187685000	eJxjZMAFNKD0wQkG91jL12PIp9g5aYS11uDUjwx+xaduzvi0kIGB0YknU66DgeHkPbgcAJPeDYg=	3a44e45f1eac3f03	3.107	34.593	14.163	1.167	3.269	0.054	3.883	0.528
0.625	4464	1363353229000	eJxjZMAFRKD0wQkG91jL12PIp9g5aYS11uDUjwx+xaduzvi0kIGB0TZPP+wEA8PJe3A5AJUODg8=	2ff230634bba90c5	0.887	9.646	12.755	1.056	0.885	0.027	0.751	0.202
0.625	4464	1383187224000	eJxjZMAFRKD0wQkG91jL12PIp9g5aYS11uDUjwx+xaduzvi0kIGB0YknSfQAA8PJe3A5AI3XDZw=	03ed50b80a742366	0.935	10.546	13.887	1.119	0.858	0.035	0.741	0.144
0.625	4464	1383083053000	eJxjZMAFRKD0wQkG91jL12PIp9g5aYS11uDUjwx+xaduzvi0kIGB0YlNp/8EA8PJe3A5AJGnDeI=	16a8203a4e955350	1.132	13.224	14.244	1.089	1.368	0.037	1.208	0.337
0.625	4464	1380922060000	eJxjZMAFRKD0wQkG91jL12PIp9g5aYS11uDUjwx+xaduzvi0kIGB0bE1LucBA8PJe3A5AJxnDoc=	cd457f043dcc7eae	1.075	12.074	14.346	1.124	1.196	0.037	1.147	0.397
0.625	4464	1382564919000	eJxjZMAFRKD0wQkG91jL12PIp9g5aYS11uDUjwx+xaduzvi0kIGB0fG5V9kNBoaT9+ByAKHPDtc=	5480cd13dc8f68ff	1.067	12.067	14.214	1.173	1.13	0.039	1.056	0.301
0.625	4464	1362457384000	eJxjZMAFRKD0wQkG91jL12PIp9g5aYS11uDUjwx+xaduzvi0kIGB0dbi5BUHBoaT9+ByAJsKDmk=	d2604c8e47bae302	1.04	12.004	14.173	1.133	1.172	0.038	1.075	0.319
0.625	4464	1381098277000	eJxjZMAFRKD0wQkG91jL12PIp9g5aYS11uDUjwx+xaduzvi0kIGB0bH/vkcHA8PJe3A5AJ41DpY=	1fb6340120671200	0.972	11.02	15.091	1.185	1.195	0.035	1.167	0.381
0.625	4464	1382620549000	eJxjZMAFRKD0wQkG91jL12PIp9g5aYS11uDUjwx+xaduzvi0kIGB0fHVbP8OBoaT9+ByAKBpDrQ=	7d9cd6884ac821bd	1.045	11.554	13.826	1.128	1.094	0.034	0.953	0.245
0.625	4464	1363250197000	eJxjZMAFRKD0wQkG91jL12PIp9g5aYS11uDUjwx+xaduzvi0kIGB0TaD24iDgeHkPbgcAIXMDQE=	94a9fa43ac621915	0.958	10.789	14.051	1.132	0.921	0.035	0.831	0.238
0.625	4464	1383191494000	eJxjZMAFRKD0wQkG91jL12PIp9g5aYS11uDUjwx+xaduzvi0kIGB0YlnsW0BA8PJe3A5AI/fDbU=	8d3be161b9ad95d6	0.979	11.012	14.459	1.145	0.906	0.039	0.888	0.198
0.625	4464	1382823338000	eJxjZMAFRKD0wQkG91jL12PIp9g5aYS11uDUjwx+xaduzvi0kIGB0fHbxgUCDAwn78HlAKDEDq8=	8379f0501e36c798	0.949	10.688	14.193	1.1	1.017	0.034	0.953	0.238
0.625	4464	1380813528000	eJxjZMAFRKD0wQkG91jL12PIp9g5aYS11uDUjwx+xaduzvi0kIGB0bHuWfQBBoaT9+ByAKGxDtc=	66c38fdb5261f898	1.065	12.636	14.775	1.152	1.389	0.035	1.295	0.463
0.625	4464	1382488547000	eJxjZMAFRKD0wQkG91jL12PIp9g5aYS11uDUjwx+xaduzvi0kIGB0fHRXrkdDAwn78HlAKHCDs0=	b97903c3b812bd29	0.974	10.496	13.112	1.06	1.098	0.031	0.909	0.33
0.625	4464	1363123003000	eJxjZMAFRKD0wQkG91jL12PIp9g5aYS11uDUjwx+xaduzvi0kIGB0TahLK6CgeHkPbgcAJSoDgA=	d62a2ade6499d52b	1.005	11.724	15.153	1.135	1.437	0.037	1.358	0.579
0.625	4464	1381011636000	eJxjZMAFRKD0wQkG91jL12PIp9g5aYS11uDUjwx+xaduzvi0kIGB0bFrq70CA8PJe3A5AJUJDfY=	17e84c16e9194857	1.03	11.361	14.428	1.125	1.136	0.036	1.016	0.153
0.625	4464	1382614705000	eJxjZMAFRKD0wQkG91jL12PIp9g5aYS11uDUjwx+xaduzvi0kIGB0fGVk3IGA8PJe3A5AJaFDg8=	7ee45b4d07481c3a	0.997	11.379	13.714	1.088	1.08	0.037	1.162	0.388
0.625	4464	1362788293000	eJxjZMAFRKD0wQkG91jL12PIp9g5aYS11uDUjwx+xaduzvi0kIGB0danWbKDgeHkPbgcAJD5DcQ=	caf7a9ed078fbe81	1.081	12.783	15.0	1.141	1.418	0.04	1.436	0.303
0.625	4464	1381129390000	eJxjZMAFRKD0wQkG91jL12PIp9g5aYS11uDUjwx+xaduzvi0kIGB0XHiLvYNDAwn78HlAJpoDlo=	f870ee314ab69587	0.976	11.003	14.275	1.109	1.208	0.033	1.102	0.294
0.625	4464	1380922060000	eJxjZMAFRKD0wQkG91jL12PIp9g5aYS11uDUjwx+xaduzvi0kIGB0bE1LucBA8PJe3A5AJxnDoc=	cd457f043dcc7eae	1.075	12.074	14.346	1.124	1.196	0.037	1.149	0.397
0.625	4464	1382624338000	eJxjZMAFRKD0wQkG91jL12PIp9g5aYS11uDUjwx+xaduzvi0kIGB0fHVVYUABoaT9+ByAJ44Doc=	586ab830f1a2b54e	1.096	12.331	15.326	1.115	1.299	0.037	1.3	0.533
0.875	4464	1362821308000	eJxjZMAFZKD0wQkG91jL12PIp9g5aYS11uDUjwx+xaduzvi0kIGB0dav6l4CA8PJe3A5AJ0mDmI=	a5983546b2526d56	0.373	4.354	13.051	0.956	0.478	0.018	0.655	0.122
0.875	4464	1383176822000	eJxjZMAFZKD0wQkG91jL12PIp9g5aYS11uDUjwx+xaduzvi0kIGB0Yn7cMwHBoaT9+ByAJ3fDns=	a0a998a89badeed0	0.343	4.133	13.224	0.991	0.492	0.016	0.654	0.364
0.875	4464	1382631106000	eJxjZMAFZKD0wQkG91jL12PIp9g5aYS11uDUjwx+xaduzvi0kIGB0fG1TeoFBoaT9+ByAKMEDrw=	dc6da2b76af6d831	0.376	4.372	13.836	1.057	0.477	0.019	0.729	0.067
0.875	4464	1380813401000	eJxjZMAFZKD0wQkG91jL12PIp9g5aYS11uDUjwx+xaduzvi0kIGB0bHuSfYKBoaT9+ByAKRxDtU=	b8d165875a820083	0.413	4.361	13.51	1.005	0.375	0.016	0.545	0.069
0.875	4464	1383101180000	eJxjZMAFZKD0wQkG91jL12PIp9g5aYS11uDUjwx+xaduzvi0kIGB0YndUSOBgeHkPbgcAIqPDTE=	15b32b3a21d17641	0.389	4.389	14.071	1.068	0.462	0.017	0.775	0.239
0.875	4464	1363335134000	eJxjZMAFZKD0wQkG91jL12PIp9g5aYS11uDUjwx+xaduzvi0kIGB0TZX2tqAgeHkPbgcAI0YDU8=	e68b43596524eb47	0.386	4.396	13.51	1.007	0.513	0.018	0.763	0.25
0.875	4464	1381011562000	eJxjZMAFZKD0wQkG91jL12PIp9g5aYS11uDUjwx+xaduzvi0kIGB0bFri5wAA8PJe3A5AJVqDcw=	615789d8bc65a914	0.371	4.386	13.693	1.101	0.645	0.017	0.87	0.286
0.875	4464	1382583214000	eJxjZMAFZKD0wQkG91jL12PIp9g5aYS11uDUjwx+xaduzvi0kIGB0fFF4vwNDAwn78HlAKbHDvg=	fbc1599fdfccab4d	0.388	4.408	13.479	1.034	0.633	0.019	0.881	0.308
0.875	4464	1363521368000	eJxjZMAFZKD0wQkG91jL12PIp9g5aYS11uDUjwx+xaduzvi0kIGB0bbC5P0BBoaT9+ByAKHPDrc=	b81452b2b2f8a723	0.31	3.74	12.622	0.918	0.278	0.013	0.402	0.014
0.875	4464	1381129296000	eJxjZMAFZKD0wQkG91jL12PIp9g5aYS11uDUjwx+xaduzvi0kIGB0XHijhkNDAwn78HlAKNnDsE=	d7f008e4f0636e0b	0.38	4.173	12.795	0.899	0.32	0.016	0.433	0.007
0.875	4464	1383223217000	eJxjZMAFZKD0wQkG91jL12PIp9g5aYS11uDUjwx+xaduzvi0kIGB0Ymv3TuDgeHkPbgcAJHjDak=	8fe49fa16603e74a	0.384	4.76	14.622	0.992	0.608	0.023	0.909	0.244
0.875	4464	1382606956000	eJxjZMAFZKD0wQkG91jL12PIp9g5aYS11uDUjwx+xaduzvi0kIGB0fHl6acPGBhO3oPLAQC0Mg/Z	728a75dae7876ff4	0.348	3.844	12.112	0.955	0.443	0.015	0.447	0.072
0.875	4464	1362805285000	eJxjZMAFZKD0wQkG91jL12PIp9g5aYS11uDUjwx+xaduzvi0kIGB0da3LaGDgeHkPbgcAJijDhc=	401d41d61c304faf	0.377	4.574	14.795	1.07	0.539	0.017	0.897	0.217
0.875	4464	1383167053000	eJxjZMAFZKD0wQkG91jL12PIp9g5aYS11uDUjwx+xaduzvi0kIGB0Ylbz+cEA8PJe3A5AJFvDa4=	77925e18ecba7f54	0.406	4.813	14.693	1.052	0.764	0.02	1.154	0.485
0.875	4464	1382901813000	eJxjZMAFZKD0wQkG91jL12PIp9g5aYS11uDUjwx+xaduzvi0kIGB0fF3PD8HA8PJe3A5AJZKDdE=	47a476294ec79ed2	0.399	4.202	14.0	1.001	0.511	0.015	0.67	0.208
0.875	4464	1380921818000	eJxjZMAFZKD0wQkG91jL12PIp9g5aYS11uDUjwx+xaduzvi0kIGB0bE1avcEBoaT9+ByAJ+oDoo=	8fb9e4d6fc04c3a6	0.366	4.332	14.091	0.982	0.535	0.017	0.782	0.312
0.875	4464	1382501134000	eJxjZMAFZKD0wQkG91jL12PIp9g5aYS11uDUjwx+xaduzvi0kIGB0fFxrd4GBoaT9+ByAKGTDp4=	0fc857406c3dc846	0.388	4.005	11.918	1.052	0.297	0.014	0.418	0.036
0.875	4464	1362532230000	eJxjZMAFZKD0wQkG91jL12PIp9g5aYS11uDUjwx+xaduzvi0kIGB0dbW/nEBA8PJe3A5AJmADis=	bff5fa7fc43740f3	0.385	4.696	13.826	1.005	0.877	0.019	1.199	0.405
0.875	4464	1381098046000	eJxjZMAFZKD0wQkG91jL12PIp9g5aYS11uDUjwx+xaduzvi0kIGB0bH/9iEDBoaT9+ByAKOLDrw=	c2fc88fd3aa0248b	0.402	4.62	14.51	1.04	0.716	0.02	1.197	0.495
0.875	4464	1382599022000	eJxjZMAFZKD0wQkG91jL12PIp9g5aYS11uDUjwx+xaduzvi0kIGB0fFl0NUNDAwn78HlAKkSDyA=	8fe9eeea749ea434	0.351	4.588	14.336	1.031	0.599	0.019	0.911	0.376
0.25	5971	1382509022000	eJxjZMAFFKD08c0/0/7oWmHIp9g5aYS11uDUjwx+xaduzvi0kIGB0fHx124DBoaT9+ByAOvtD6k=	1723ded56c3c968b	3.981	44.604	13.316	1.175	2.784	0.056	2.658	0.386
0.25	5971	1363497041000	eJxjZMAFFKD08c0/0/7oWmHIp9g5aYS11uDUjwx+xaduzvi0kIGB0bbs4J4MBoaT9+ByAOcXD20=	ef546a6d239b26a9	3.729	41.909	13.877	1.175	3.059	0.063	2.59	0.55
0.25	5971	1381013825000	eJxjZMAFFKD08c0/0/7oWmHIp9g5aYS11uDUjwx+xaduzvi0kIGB0bHr2tIXDAwn78HlAO+qEAM=	649fa2e0a020fcb0	3.848	39.821	12.408	1.192	2.042	0.062	1.245	0.507
0.25	5971	1382599415000	eJxjZMAFFKD08c0/0/7oWmHIp9g5aYS11uDUjwx+xaduzvi0kIGB0fFlxJUbDAwn78HlAO/6EAM=	23dfd5afdfa79f69	3.776	40.974	13.397	1.152	2.608	0.063	1.962	0.424
0.25	5971	1363362173000	eJxjZMAFFKD08c0/0/7oWmHIp9g5aYS11uDUjwx+xaduzvi0kIGB0TZv+wUPBoaT9+ByAOVbD08=	b865c7ebbe255506	4.063	41.969	11.887	1.199	2.259	0.066	1.574	0.496
0.25	5971	1381131223000	eJxjZMAFFKD08c0/0/7oWmHIp9g5aYS11uDUjwx+xaduzvi0kIGB0XHi1f83GBhO3oPLAQD0dxBT	05b3d132b8b14e2e	3.295	37.727	12.989	1.16	2.124	0.056	1.457	0.388
0.25	5971	1363497041000	eJxjZMAFFKD08c0/0/7oWmHIp9g5aYS11uDUjwx+xaduzvi0kIGB0bbs4J4MBoaT9+ByAOcXD20=	ef546a6d239b26a9	3.729	41.909	13.877	1.175	3.059	0.063	2.6	0.55
0.25	5971	1382636057000	eJxjZMAFFKD08c0/0/7oWmHIp9g5aYS11uDUjwx+xaduzvi0kIGB0fF1+8cVDAwn78HlAPIfECE=	b39a10f001c6a225	3.627	41.769	13.806	1.14	2.903	0.057	2.833	0.382
0.25	5971	1362654577000	eJxjZMAFFKD08c0/0/7oWmHIp9g5aYS11uDUjwx+xaduzvi0kIGB0dal62AGA8PJe3A5AOCgDwk=	4f1397ece2f160ba	3.925	45.095	12.591	1.078	2.656	0.054	3.116	0.416
0.25	5971	1383169924000	eJxjZMAFFKD08c0/0/7oWmHIp9g5aYS11uDUjwx+xaduzvi0kIGB0Yk7SnoBA8PJe3A5ANOHDjc=	89e30631aaa29442	3.966	47.947	14.163	1.154	4.036	0.059	5.169	0.558
0.25	5971	1383084484000	eJxjZMAFFKD08c0/0/7oWmHIp9g5aYS11uDUjwx+xaduzvi0kIGB0YnNKXUBA8PJe3A5ANYIDmQ=	d2f5ea5a8be0dfb9	3.795	43.631	13.255	1.182	2.861	0.063	2.613	0.461
0.25	5971	1380924671000	eJxjZMAFFKD08c0/0/7oWmHIp9g5aYS11uDUjwx+xaduzvi0kIGB0bG1zUWCgeHkPbgcANlGDn0=	b1cc0949da743c59	3.926	42.332	13.265	1.192	2.36	0.063	1.704	0.376
0.25	5971	1382566314000	eJxjZMAFFKD08c0/0/7oWmHIp9g5aYS11uDUjwx+xaduzvi0kIGB0fF5/AEBBoaT9+ByAOQsDyw=	fc0a93f21b3e1a77	3.684	44.523	14.081	1.158	3.15	0.052	2.894	0.476
0.25	5971	1362799165000	eJxjZMAFFKD08c0/0/7oWmHIp9g5aYS11uDUjwx+xaduzvi0kIGB0dZX458HA8PJe3A5ANzsDs0=	da1b430730e1a578	3.31	39.55	13.795	1.145	2.486	0.054	2.793	0.289
0.25	5971	1381100038000	eJxjZMAFFKD08c0/0/7oWmHIp9g5aYS11uDUjwx+xaduzvi0kIGB0bH/l3oBA8PJe3A5AORNDzY=	63fcb298113556bc	3.573	42.19	14.234	1.173	3.165	0.058	3.032	0.381
0.25	5971	1382626976000	eJxjZMAFFKD08c0/0/7oWmHIp9g5aYS11uDUjwx+xaduzvi0kIGB0fHV30SgwMl7cDkA584PXg==	5e5930640192d510	3.547	41.476	14.234	1.174	3.315	0.056	4.418	0.281
0.25	5971	1362513971000	eJxjZMAFFKD08c0/0/7oWmHIp9g5aYS11uDUjwx+xaduzvi0kIGB0dZG092CgeHkPbgcANBCDfY=	963a2c894a0ec13c	3.862	43.641	14.244	1.171	3.202	0.063	2.756	0.467
0.25	5971	1383255058000	eJxjZMAFFKD08c0/0/7oWmHIp9g5aYS11uDUjwx+xaduzvi0kIGB0UkgVy2AgeHkPbgcANFRDgo=	504d9bf5ed5d347d	3.953	44.632	13.622	1.173	3.414	0.054	4.096	0.504
0.25	5971	1382917715000	eJxjZMAFFKD08c0/0/7oWmHIp9g5aYS11uDUjwx+xaduzvi0kIGB0fFP4BYLBoaT9+ByAOYtD08=	060a7e1d7eba5c19	3.459	39.544	13.969	1.159	2.745	0.049	3.075	0.398
0.25	5971	1380815290000	eJxjZMAFFKD08c0/0/7oWmHIp9g5aYS11uDUjwx+xaduzvi0kIGB0bGe0W4CA8PJe3A5ANbGDmQ=	69d52a536b42049f	3.742	43.617	14.357	1.174	3.606	0.054	5.26	0.515
0.5	5971	1383096257000	eJxjZMAFBKD08c0/0/7oWmHIp9g5aYS11uDUjwx+xaduzvi0kIGB0YntG+cLBoaT9+ByANlUDvQ=	1160c1fa2ea72593	1.868	21.562	15.204	1.158	1.88	0.055	1.667	0.48
0.5	5971	1383054112000	eJxjZMAFBKD08c0/0/7oWmHIp9g5aYS11uDUjwx+xaduzvi0kIGB0Yml6CtQ4OQ9uBwA0hYOcg==	3d1da2d766147593	1.66	18.874	14.224	1.133	1.858	0.043	1.416	0.5
0.5	5971	1380923919000	eJxjZMAFBKD08c0/0/7oWmHIp9g5aYS11uDUjwx+xaduzvi0kIGB0bG16tQMBoaT9+ByAODgD2c=	ef70f0d2a97ff79d	1.878	21.297	14.765	1.159	1.955	0.048	1.741	0.35
0.5	5971	1382546940000	eJxjZMAFBKD08c0/0/7oWmHIp9g5aYS11uDUjwx+xaduzvi0kIGB0fGZhUICA8PJe3A5ANYrDqQ=	d94e9bce372125e4	2.064	23.713	14.622	1.161	2.346	0.048	2.045	0.385
0.5	5971	1362665998000	eJxjZMAFBKD08c0/0/7oWmHIp9g5aYS11uDUjwx+xaduzvi0kIGB0dbVkm0DA8PJe3A5AM4cDjY=	d351e9c96b9f727e	1.944	22.157	14.959	1.155	2.231	0.047	1.838	0.429
0.5	5971	1381099949000	eJxjZMAFBKD08c0/0/7oWmHIp9g5aYS11uDUjwx+xaduzvi0kIGB0bH/x+kTDAwn78HlAOwZECA=	c744cefe4e7cfe75	1.712	19.271	14.653	1.128	1.831	0.044	1.569	0.364
0.5	5971	1382621545000	eJxjZMAFBKD08c0/0/7oWmHIp9g5aYS11uDUjwx+xaduzvi0kIGB0fHVqiYNBoaT9+ByAOA9D0Q=	2e6de1e8d9ea3423	1.932	22.078	14.795	1.165	2.245	0.052	1.793	0.318
0.5	5971	1363156038000	eJxjZMAFBKD08c0/0/7oWmHIp9g5aYS11uDUjwx+xaduzvi0kIGB0TYpr7CAgeHkPbgcANYeDrM=	7fed3c77e9d2c02f	1.522	16.556	13.54	1.092	1.374	0.048	1.059	0.303
0.5	5971	1383191963000	eJxjZMAFBKD08c0/0/7oWmHIp9g5aYS11uDUjwx+xaduzvi0kIGB0YlnVWoFA8PJe3A5ANQ+Dpo=	8b2e1b7e363e4b28	2.029	23.02	14.673	1.104	2.299	0.041	2.647	0.357
0.5	5971	1382900196000	eJxjZMAFBKD08c0/0/7oWmHIp9g5aYS11uDUjwx+xaduzvi0kIGB0fG3W9ICBoaT9+ByAN/OD0k=	fef14fb71ecdabfd	1.705	19.001	14.081	1.126	1.449	0.051	1.117	0.309
0.5	5971	1380814659000	eJxjZMAFBKD08c0/0/7oWmHIp9g5aYS11uDUjwx+xaduzvi0kIGB0bHu+9wdDAwn78HlAOdWD9A=	3e1446dd11d6c49a	1.695	19.264	13.734	1.109	1.51	0.045	1.183	0.287
0.5	5971	1382494604000	eJxjZMAFBKD08c0/0/7oWmHIp9g5aYS11uDUjwx+xaduzvi0kIGB0fGxZNcDBoaT9+ByAOE+D2w=	bcd22865c242e5f1	1.75	18.98	14.112	1.158	1.669	0.04	1.542	0.552
0.5	5971	1362491632000	eJxjZMAFBKD08c0/0/7oWmHIp9g5aYS11uDUjwx+xaduzvi0kIGB0dbqSmYDA8PJe3A5ANo+Dvk=	ebeabce94143d82e	1.994	24.356	15.244	1.138	3.123	0.046	4.016	0.457
0.5	5971	1381013626000	eJxjZMAFBKD08c0/0/7oWmHIp9g5aYS11uDUjwx+xaduzvi0kIGB0bHr8pwJDAwn78HlAOOjD48=	805a746982df03e5	1.82	20.009	14.53	1.153	1.746	0.047	1.362	0.42
0.5	5971	1382575769000	eJxjZMAFBKD08c0/0/7oWmHIp9g5aYS11uDUjwx+xaduzvi0kIGB0fH5B9YVDAwn78HlAOQXD4o=	ddbdd9a4f5f45bbb	1.634	18.292	14.622	1.134	1.552	0.047	1.195	0.406
0.5	5971	1363263353000	eJxjZMAFBKD08c0/0/7oWmHIp9g5aYS11uDUjwx+xaduzvi0kIGB0Tbj8ocVDAwn78HlAOdVD9U=	a11be330ae9469ed	2.068	24.374	15.367	1.148	2.497	0.048	3.034	0.376
0.5	5971	1381130994000	eJxjZMAFBKD08c0/0/7oWmHIp9g5aYS11uDUjwx+xaduzvi0kIGB0XHipcYABoaT9+ByAN71Dzo=	5ae3f038fc867b31	2.201	25.145	14.877	1.163	2.705	0.048	2.817	0.511
0.5	5971	1383255058000	eJxjZMAFBKD08c0/0/7oWmHIp9g5aYS11uDUjwx+xaduzvi0kIGB0UkgVy2AgeHkPbgcAMrRDfo=	99914e5c3981a957	1.752	19.506	14.765	1.15	1.743	0.047	1.505	0.544
0.5	5971	1382634895000	eJxjZMAFBKD08c0/0/7oWmHIp9g5aYS11uDUjwx+xaduzvi0kIGB0fF1mdkMBoaT9+ByAN66DzU=	35887fb8e248482d	1.849	20.921	14.806	1.145	1.859	0.054	1.441	0.564
0.5	5971	1363256296000	eJxjZMAFBKD08c0/0/7oWmHIp9g5aYS11uDUjwx+xaduzvi0kIGB0TYjw8mBgeHkPbgcANDDDlQ=	3cb0f2d9b10424dd	1.743	19.062	13.989	1.098	1.509	0.048	1.102	0.318
0.75	5971	1382533993000	eJxjZMAFJKD08c0/0/7oWmHIp9g5aYS11uDUjwx+xaduzvi0kIGB0fFp0SQNBoaT9+ByAOCYDx8=	afa0b152f75ef81d	0.484	5.692	14.326	1.0	0.748	0.022	1.057	0.493
0.75	5971	1383054112000	eJxjZMAFJKD08c0/0/7oWmHIp9g5aYS11uDUjwx+xaduzvi0kIGB0Yml6CtQ4OQ9uBwA1VYOeg==	a7816f380f30a118	0.525	6.328	15.01	1.04	0.602	0.026	0.888	0.114
0.75	5971	1380814496000	eJxjZMAFJKD08c0/0/7oWmHIp9g5aYS11uDUjwx+xaduzvi0kIGB0bHuqyJQ4OQ9uBwA2SIOog==	2d7ab61fde39b89c	0.495	5.762	14.377	1.08	0.842	0.021	1.09	0.423
0.75	5971	1382545089000	eJxjZMAFJKD08c0/0/7oWmHIp9g5aYS11uDUjwx+xaduzvi0kIGB0fGZ9MMXDAwn78HlAOpaD9g=	c0f3d96383444110	0.502	5.525	14.02	0.991	0.475	0.022	0.658	0.127
0.75	5971	1363335744000	eJxjZMAFJKD08c0/0/7oWmHIp9g5aYS11uDUjwx+xaduzvi0kIGB0TZXpQsocPIeXA4A0NAOJQ==	b3e92ecfa80ba1bf	0.503	5.907	14.153	1.053	0.834	0.022	0.926	0.246
0.75	5971	1381013226000	eJxjZMAFJKD08c0/0/7oWmHIp9g5aYS11uDUjwx+xaduzvi0kIGB0bHrbJMAA8PJe3A5AN39Dvc=	c03145e3899d90bf	0.483	5.515	12.826	0.941	0.432	0.021	0.482	0.051
0.75	5971	1382596043000	eJxjZMAFJKD08c0/0/7oWmHIp9g5aYS11uDUjwx+xaduzvi0kIGB0fGlasIPBoaT9+ByAOR+D3Q=	a296274558c70f93	0.5	6.002	13.948	1.039	1.007	0.023	1.311	0.621
0.75	5971	1363193521000	eJxjZMAFJKD08c0/0/7oWmHIp9g5aYS11uDUjwx+xaduzvi0kIGB0TZlVXIGA8PJe3A5ANv+DuM=	7d5f8f853ad5d77a	0.484	5.525	13.918	1.114	0.484	0.021	0.559	0.08
0.75	5971	1381130407000	eJxjZMAFJKD08c0/0/7oWmHIp9g5aYS11uDUjwx+xaduzvi0kIGB0XHiyZ4IBoaT9+ByAOK6D0w=	bc95164fbe6bfe31	0.544	6.204	14.928	1.071	0.716	0.024	1.112	0.259
0.75	5971	1383162724000	eJxjZMAFJKD08c0/0/7oWmHIp9g5aYS11uDUjwx+xaduzvi0kIGB0Ynrjd0CBoaT9+ByANtjDuM=	acf7b52e1b65143e	0.501	5.74	15.0	0.997	0.613	0.021	0.879	0.207
0.75	5971	1383011999000	eJxjZMAFJKD08c0/0/7oWmHIp9g5aYS11uDUjwx+xaduzvi0kIGB0YnxQyzQ5JP34HIA1WsOdQ==	b67dcfa149edf588	0.459	6.036	14.214	0.935	0.783	0.023	1.073	0.45
0.75	5971	1362607903000	eJxjZMAFJKD08c0/0/7oWmHIp9g5aYS11uDUjwx+xaduzvi0kIGB0dbx0ESgySfvweUA2X0Otg==	65d535988db25dca	0.46	5.121	13.438	0.999	0.448	0.018	0.584	0.089
0.75	5971	1382540889000	eJxjZMAFJKD08c0/0/7oWmHIp9g5aYS11uDUjwx+xaduzvi0kIGB0fHp7dMrGBhO3oPLAQDxfxBB	45f6f16430b626c2	0.387	4.201	12.418	0.97	0.487	0.015	0.585	0.191
0.75	5971	1383057853000	eJxjZMAFJKD08c0/0/7oWmHIp9g5aYS11uDUjwx+xaduzvi0kIGB0YllDZcHA8PJe3A5AM8hDhE=	4a5b608bc986de37	0.493	5.787	14.285	1.052	0.78	0.024	0.859	0.23
0.75	5971	1380923903000	eJxjZMAFJKD08c0/0/7oWmHIp9g5aYS11uDUjwx+xaduzvi0kIGB0bG1qgdo8sl7cDkA2X4OsQ==	01a65b5aef1b3e9c	0.498	5.627	13.693	1.004	0.523	0.022	0.677	0.147
0.75	5971	1382554480000	eJxjZMAFJKD08c0/0/7oWmHIp9g5aYS11uDUjwx+xaduzvi0kIGB0fHZat0GBoaT9+ByAOMeD0w=	df3e57a9759c2e13	0.494	5.952	13.765	1.107	0.673	0.023	0.799	0.18
0.75	5971	1362539366000	eJxjZMAFJKD08c0/0/7oWmHIp9g5aYS11uDUjwx+xaduzvi0kIGB0dZ2zbECBoaT9+ByAN/EDyk=	88a7562dc57b7ca7	0.485	5.752	14.469	1.151	0.575	0.023	0.843	0.286
0.75	5971	1381099023000	eJxjZMAFJKD08c0/0/7oWmHIp9g5aYS11uDUjwx+xaduzvi0kIGB0bH/1aoZDAwn78HlAOnqD8k=	2218309bdddd8fca	0.441	5.099	12.989	1.1	0.379	0.018	0.48	0.038
0.75	5971	1382976801000	eJxjZMAFJKD08c0/0/7oWmHIp9g5aYS11uDUjwx+xaduzvi0kIGB0fH/dY8XDAwn78HlAO7MEBQ=	7924117389b86ce4	0.444	5.165	13.704	1.014	0.583	0.02	0.689	0.167
0.75	5971	1363279583000	eJxjZMAFJKD08c0/0/7oWmHIp9g5aYS11uDUjwx+xaduzvi0kIGB0Tbz9HSgySfvweUA3Q8O7Q==	750dea170549d64b	0.456	5.112	12.744	1.165	0.576	0.018	0.57	0.133
1.0	5971	1382909437000	eJxjZCAEjm/+mfZH1wpDPMXOSSOstYagfhD4FZ+6OePTQgYGRsffl1M8GBhO3oPLAQDdbA9w	b4b4c17a59a41d20	0.221	2.571	12.489	0.889	0.257	0.012	0.36	0.005
1.0	5971	1380923818000	eJxjZCAEjm/+mfZH1wpDPMXOSSOstYagfhD4FZ+6OePTQgYGRsfWSgcBBoaT9+ByAMrKDkQ=	025e91bea1f0082f	0.242	2.582	11.224	0.873	0.151	0.011	0.322	0.018
1.0	5971	1382504943000	eJxjZCAEjm/+mfZH1wpDPMXOSSOstYagfhD4FZ+6OePTQgYGRsfH231nMDCcvAeXAwDdGw91	338aa3c136618224	0.193	2.457	14.265	0.936	0.29	0.01	0.665	0.113
1.0	5971	1362483950000	eJxjZCAEjm/+mfZH1wpDPMXOSSOstYagfhD4FZ+6OePTQgYGRlureMMNDAwn78HlAMvGDmw=	548f736f25394e34	0.236	2.885	12.193	0.875	0.2	0.012	0.45	0.067
1.0	5971	1383000211000	eJxjZCAEjm/+mfZH1wpDPMXOSSOstYagfhD4FZ+6OePTQgYGRidGmzoLBoaT9+ByAMQaDeo=	beca8024f6a417e5	0.215	2.661	12.03	0.827	0.453	0.01	0.739	0.339
1.0	5971	1381098569000	eJxjZCAEjm/+mfZH1wpDPMXOSSOstYagfhD4FZ+6OePTQgYGRsf+x3s1GBhO3oPLAQDatw9N	c176016000f8b961	0.223	2.612	12.561	0.883	0.192	0.009	0.355	0.009
1.0	5971	1382537014000	eJxjZCAEjm/+mfZH1wpDPMXOSSOstYagfhD4FZ+6OePTQgYGRsenC1Z9YGA4eQ8uBwDmEBAV	2b0883a1e351d732	0.203	2.258	11.846	0.953	0.181	0.006	0.267	0.0
1.0	5971	1362801195000	eJxjZCAEjm/+mfZH1wpDPMXOSSOstYagfhD4FZ+6OePTQgYGRltf9+8/GBhO3oPLAQDbEw91	34383a80f073ac45	0.23	2.693	12.153	0.88	0.247	0.009	0.412	0.04
1.0	5971	1382899225000	eJxjZCAEjm/+mfZH1wpDPMXOSSOstYagfhD4FZ+6OePTQgYGRsff5hNXMDCcvAeXAwDbjw9h	e89113d43c1f8922	0.219	2.827	11.663	0.886	0.203	0.012	0.385	0.023
1.0	5971	1380814328000	eJxjZCAEjm/+mfZH1wpDPMXOSSOstYagfhD4FZ+6OePTQgYGRse6TxMOMDCcvAeXAwDgMw+2	e0addc944b529a9f	0.212	2.453	11.591	0.832	0.188	0.007	0.292	0.009
1.0	5971	1382489911000	eJxjZCAEjm/+mfZH1wpDPMXOSSOstYagfhD4FZ+6OePTQgYGRsdHF9/dYGA4eQ8uBwDrmRBv	4272106f5133f432	0.215	2.58	12.418	0.912	0.219	0.009	0.435	0.093
1.0	5971	1363356538000	eJxjZCAEjm/+mfZH1wpDPMXOSSOstYagfhD4FZ+6OePTQgYGRtu8xCsTGBhO3oPLAQDXJw8l	6ec06efe8ac39d03	0.234	2.353	11.418	0.934	0.161	0.007	0.228	0.0
1.0	5971	1382920308000	eJxjZCAEjm/+mfZH1wpDPMXOSSOstYagfhD4FZ+6OePTQgYGRsc/la4KDAwn78HlANPcDtA=	b898554a10b29850	0.239	2.654	12.846	0.837	0.237	0.012	0.504	0.104
1.0	5971	1381013107000	eJxjZCAEjm/+mfZH1wpDPMXOSSOstYagfhD4FZ+6OePTQgYGRseu0xstGBhO3oPLAQDZDg80	e7221d31ed473eb9	0.214	2.514	12.846	0.989	0.186	0.011	0.396	0.032
1.0	5971	1382511112000	eJxjZCAEjm/+mfZH1wpDPMXOSSOstYagfhD4FZ+6OePTQgYGRscnovkODAwn78HlANA6Dp4=	242580117cc86294	0.218	2.719	13.408	0.932	0.444	0.011	1.03	0.436
1.0	5971	1363212499000	eJxjZCAEjm/+mfZH1wpDPMXOSSOstYagfhD4FZ+6OePTQgYGRtvU0z8sGBhO3oPLAQDaeg9S	467b50c775434752	0.215	2.485	12.163	0.805	0.353	0.011	0.501	0.107
1.0	5971	1381130325000	eJxjZCAEjm/+mfZH1wpDPMXOSSOstYagfhD4FZ+6OePTQgYGRseJJ3w4GBhO3oPLAQDQyg6j	3c0d576830233219	0.222	2.605	13.01	1.002	0.337	0.009	0.654	0.242
1.0	5971	1382821243000	eJxjZCAEjm/+mfZH1wpDPMXOSSOstYagfhD4FZ+6OePTQgYGRsdvE1dUMDCcvAeXAwDfkw+d	852e2ba94d00b42e	0.24	2.706	11.836	0.887	0.254	0.011	0.473	0.082
1.0	5971	1362622845000	eJxjZCAEjm/+mfZH1wpDPMXOSSOstYagfhD4FZ+6OePTQgYGRlunZRM8GBhO3oPLAQDQnw6y	278aad4f6f18c30a	0.214	2.617	12.285	0.842	0.425	0.009	0.661	0.245
1.0	5971	1382486938000	eJxjZCAEjm/+mfZH1wpDPMXOSSOstYagfhD4FZ+6OePTQgYGRsdHSyZOYGA4eQ8uBwDfZg+d	4ee396bce229d483	0.201	2.651	12.867	0.94	0.512	0.009	0.933	0.326
0.375	7943	1381100273000	eJxjZMAFNKD0+edZDUW65hjyKXZOGmGtNTj1I4Nf8ambMz4tZGBgdOz/uzeDgeHkPbgcAKitDwk=	f7b9d2b331b466ec	2.63	29.103	13.357	1.07	2.163	0.046	1.714	0.479
0.375	7943	1382585241000	eJxjZMAFNKD0+edZDUW65hjyKXZOGmGtNTj1I4Nf8ambMz4tZGBgdHzR0LuCgeHkPbgcAKd2DvU=	a1445458cf543852	2.978	33.839	14.755	1.169	3.074	0.049	2.814	0.63
0.375	7943	1362798736000	eJxjZMAFNKD0+edZDUW65hjyKXZOGmGtNTj1I4Nf8ambMz4tZGBgtPVVKmpgYDh5Dy4HAJM+DbU=	a228badc9f271896	2.888	31.273	14.01	1.186	1.794	0.06	1.424	0.31
0.375	7943	1383185657000	eJxjZMAFNKD0+edZDUW65hjyKXZOGmGtNTj1I4Nf8ambMz4tZGBgdOLx0lnBwHDyHlwOAI/dDYM=	4aae806606fc1ec6	2.742	29.177	14.153	1.179	1.864	0.063	1.315	0.49
0.375	7943	1382629655000	eJxjZMAFNKD0+edZDUW65hjyKXZOGmGtNTj1I4Nf8ambMz4tZGBgdHyt5niDgeHkPbgcAKA1DoI=	64327fdf0c29cd7d	2.868	31.519	14.673	1.175	2.577	0.054	2.267	0.437
0.375	7943	1380817110000	eJxjZMAFNKD0+edZDUW65hjyKXZOGmGtNTj1I4Nf8ambMz4tZGBgdKyXZf7AwHDyHlwOAJYnDec=	298a4489bc50b4e5	2.496	26.511	13.173	1.142	1.779	0.049	1.241	0.494
0.375	7943	1383096728000	eJxjZMAFNKD0+edZDUW65hjyKXZOGmGtNTj1I4Nf8ambMz4tZGBgdGL7a3mAgeHkPbgcAJy6DlU=	df828bc9e80c781c	2.957	33.265	14.816	1.164	3.141	0.049	3.646	0.468
0.375	7943	1362508484000	eJxjZMAFNKD0+edZDUW65hjyKXZOGmGtNTj1I4Nf8ambMz4tZGBgtLW+2ruAgeHkPbgcAKCRDpE=	e25fe75116bdc66e	2.617	30.646	14.265	1.139	2.831	0.048	3.758	0.307
0.375	7943	1381015648000	eJxjZMAFNKD0+edZDUW65hjyKXZOGmGtNTj1I4Nf8ambMz4tZGBgdOz6VA4UOHkPLgcAnd4OSw==	7c09cbc7d7b1e28c	2.896	29.477	14.244	1.188	2.03	0.06	1.414	0.421
0.375	7943	1382576381000	eJxjZMAFNKD0+edZDUW65hjyKXZOGmGtNTj1I4Nf8ambMz4tZGBgdHz+M8aDgeHkPbgcAKbWDtw=	8cafa9bc0a7a4efd	2.586	26.323	13.571	1.162	1.363	0.059	0.892	0.116
0.375	7943	1363368376000	eJxjZMAFNKD0+edZDUW65hjyKXZOGmGtNTj1I4Nf8ambMz4tZGBgtM0XKzvAwHDyHlwOAJh8Dg8=	a8908cadc2538427	2.727	28.979	13.683	1.116	2.276	0.052	1.555	0.622
0.375	7943	1381132209000	eJxjZMAFNKD0+edZDUW65hjyKXZOGmGtNTj1I4Nf8ambMz4tZGBgdJz4lDuDgeHkPbgcAJzhDkE=	bcb2d39bf16564a2	3.016	35.229	14.51	1.153	2.991	0.054	2.879	0.448
0.375	7943	1383226813000	eJxjZMAFNKD0+edZDUW65hjyKXZOGmGtNTj1I4Nf8ambMz4tZGBgdOLbp+XBwHDyHlwOAJHhDZc=	1c1a37f4e3b0ab13	2.693	30.729	13.775	1.145	2.479	0.05	2.132	0.473
0.375	7943	1382614298000	eJxjZMAFNKD0+edZDUW65hjyKXZOGmGtNTj1I4Nf8ambMz4tZGBgdHxl/XYCA8PJe3A5AKeYDvo=	c63492de360da54d	2.621	29.285	12.928	1.098	1.745	0.061	1.12	0.292
0.375	7943	1363266809000	eJxjZMAFNKD0+edZDUW65hjyKXZOGmGtNTj1I4Nf8ambMz4tZGBgtM3kWLOCgeHkPbgcAJkQDhk=	6c53b30715604b59	2.525	27.953	14.03	1.119	2.0	0.053	1.652	0.383
0.375	7943	1383103975000	eJxjZMAFNKD0+edZDUW65hjyKXZOGmGtNTj1I4Nf8ambMz4tZGBgdGLPPhfBwHDyHlwOAJa2DfE=	1508a91de2c52d56	2.655	29.964	13.816	1.192	2.146	0.05	1.63	0.596
0.375	7943	1382993913000	eJxjZMAFNKD0+edZDUW65hjyKXZOGmGtNTj1I4Nf8ambMz4tZGBgdGK4k7KCgeHkPbgcAJt5DkE=	67c08b1a5c607fb5	2.775	31.618	14.52	1.166	2.56	0.05	2.114	0.627
0.375	7943	1380926573000	eJxjZMAFNKD0+edZDUW65hjyKXZOGmGtNTj1I4Nf8ambMz4tZGBgdGxd7HmCgeHkPbgcAKDXDpE=	969ebf821a2a78db	2.739	27.935	12.867	1.224	1.504	0.056	0.983	0.284
0.375	7943	1382533993000	eJxjZMAFNKD0+edZDUW65hjyKXZOGmGtNTj1I4Nf8ambMz4tZGBgdHxaNAlo8sl7cDkAn64OaQ==	fbfbe28d36acfa58	2.487	27.11	14.591	1.18	1.943	0.053	1.44	0.381
0.375	7943	1362808292000	eJxjZMAFNKD0+edZDUW65hjyKXZOGmGtNTj1I4Nf8ambMz4tZGBgtPXd4rSAgeHkPbgcAJtODjc=	c8b35311a2be122c	2.436	26.123	13.755	1.087	1.989	0.051	1.727	0.434
0.625	7943	1381015231000	eJxjZMAFRKD0+edZDUW65hjyKXZOGmGtNTj1I4Nf8ambMz4tZGBgdOx6IyXBwHDyHlwOAJE7Dew=	2315d66d0a5c3337	0.742	8.53	13.959	1.105	0.529	0.029	0.542	0.016
0.625	7943	1382609056000	eJxjZMAFRKD0+edZDUW65hjyKXZOGmGtNTj1I4Nf8ambMz4tZGBgdHz5+iNQ4OQ9uBwAosMPCQ==	8d0b66e5109f17b7	0.845	9.639	15.53	1.049	1.353	0.031	1.306	0.479
0.625	7943	1363254022000	eJxjZMAFRKD0+edZDUW65hjyKXZOGmGtNTj1I4Nf8ambMz4tZGBgtM1w7S9gYDh5Dy4HAI/sDew=	c07e8df54cb636fa	0.73	8.068	13.469	1.139	0.553	0.027	0.582	0.02
0.625	7943	1381131843000	eJxjZMAFRKD0+edZDUW65hjyKXZOGmGtNTj1I4Nf8ambMz4tZGBgdJx4v3QHA8PJe3A5AJ73DuE=	febc98d0a4348cbd	0.989	11.806	15.724	1.098	1.729	0.04	1.832	0.47
0.625	7943	1383255058000	eJxjZMAFRKD0+edZDUW65hjyKXZOGmGtNTj1I4Nf8ambMz4tZGBgdBLIVQtgYDh5Dy4HAIUHDTg=	293b7c220921dfc8	0.879	8.831	12.908	1.13	0.939	0.026	0.813	0.219
0.625	7943	1382635568000	eJxjZMAFRKD0+edZDUW65hjyKXZOGmGtNTj1I4Nf8ambMz4tZGBgdHzdUN3AwHDyHlwOAJxLDqo=	2b7879c64d1ea6f4	0.919	10.258	15.132	1.162	1.108	0.035	1.169	0.241
0.625	7943	1363153455000	eJxjZMAFRKD0+edZDUW65hjyKXZOGmGtNTj1I4Nf8ambMz4tZGBgtE1yZ5/BwHDyHlwOAIneDYg=	24c5684015873f15	0.812	9.027	14.061	1.098	0.85	0.029	0.841	0.293
0.625	7943	1383182908000	eJxjZMAFRKD0+edZDUW65hjyKXZOGmGtNTj1I4Nf8ambMz4tZGBgdOJRsEpgYDh5Dy4HAIH/DQs=	8e9c025e0c1ae0a4	0.956	11.026	15.316	1.144	1.392	0.035	1.585	0.345
0.625	7943	1383054113000	eJxjZMAFRKD0+edZDUW65hjyKXZOGmGtNTj1I4Nf8ambMz4tZGBgdGIp+vGCgeHkPbgcAJkpDps=	3492e1b2f3ab7a43	0.813	9.527	14.836	1.083	1.014	0.03	1.086	0.403
0.625	7943	1380925822000	eJxjZMAFRKD0+edZDUW65hjyKXZOGmGtNTj1I4Nf8ambMz4tZGBgdGydfsWAgeHkPbgcAJfMDmQ=	dd30a788340b92ec	0.84	9.765	14.551	1.096	0.867	0.034	0.784	0.189
0.625	7943	1382547670000	eJxjZMAFRKD0+edZDUW65hjyKXZOGmGtNTj1I4Nf8ambMz4tZGBgdHzm7PyBgeHkPbgcAJr+DqA=	7f62e6f3487e23b6	0.766	9.138	14.867	1.135	0.927	0.032	1.098	0.397
0.625	7943	1362642930000	eJxjZMAFRKD0+edZDUW65hjyKXZOGmGtNTj1I4Nf8ambMz4tZGBgtHW+yRnAwHDyHlwOAI0dDbU=	c79be72aded9e4ed	0.845	10.054	15.244	1.094	0.983	0.036	0.967	0.271
0.625	7943	1381100100000	eJxjZMAFRKD0+edZDUW65hjyKXZOGmGtNTj1I4Nf8ambMz4tZGBgdOz/LbmAgeHkPbgcAJnhDoc=	875bb5759191a393	0.916	10.915	15.591	1.128	1.505	0.033	1.674	0.317
0.625	7943	1382613797000	eJxjZMAFRKD0+edZDUW65hjyKXZOGmGtNTj1I4Nf8ambMz4tZGBgdHxl4tHBwHDyHlwOAJTtDjI=	f59bb853ed16ecb3	0.886	10.083	14.663	1.121	1.119	0.034	1.269	0.39
0.625	7943	1362582761000	eJxjZMAFRKD0+edZDUW65hjyKXZOGmGtNTj1I4Nf8ambMz4tZGBgtHVweqfBwHDyHlwOAI61Ddg=	817c516b836873e3	0.722	8.908	13.234	1.059	0.976	0.027	0.903	0.349
0.625	7943	1383185408000	eJxjZMAFRKD0+edZDUW65hjyKXZOGmGtNTj1I4Nf8ambMz4tZGBgdOJxSwAKnLwHlwMAgVkM9w==	e93c8bfb8fcbbc19	0.971	11.588	15.316	1.085	1.609	0.031	1.674	0.428
0.625	7943	1382820207000	eJxjZMAFRKD0+edZDUW65hjyKXZOGmGtNTj1I4Nf8ambMz4tZGBgdPzWeHMGA8PJe3A5AKPoDyw=	faf5591992d25a45	0.704	8.025	13.785	0.984	0.852	0.024	0.76	0.339
0.625	7943	1380815670000	eJxjZMAFRKD0+edZDUW65hjyKXZOGmGtNTj1I4Nf8ambMz4tZGBgdKxn5/rAwHDyHlwOAI0QDcQ=	94f002bae54fa4b1	0.763	9.026	14.785	1.083	1.017	0.028	1.025	0.407
0.625	7943	1382486770000	eJxjZMAFRKD0+edZDUW65hjyKXZOGmGtNTj1I4Nf8ambMz4tZGBgdHy0iDGAgeHkPbgcAJQMDhk=	439b6cdaa34933b0	0.828	9.568	15.234	1.16	0.962	0.035	0.982	0.228
0.625	7943	1363377946000	eJxjZMAFRKD0+edZDUW65hjyKXZOGmGtNTj1I4Nf8ambMz4tZGBgtM1fUTuBgeHkPbgcAJdFDmQ=	ecdd541ad83f966e	0.863	10.34	14.816	1.115	1.46	0.033	1.492	0.553
0.875	7943	1382559205000	eJxjZMAFZKD0+edZDUW65hjyKXZOGmGtNTj1I4Nf8ambMz4tZGBgdHz22a2DgeHkPbgcAKO7DvM=	e2d037f750e61834	0.268	3.124	12.448	0.99	0.265	0.013	0.459	0.056
0.875	7943	1363241538000	eJxjZMAFZKD0+edZDUW65hjyKXZOGmGtNTj1I4Nf8ambMz4tZGBgtE1vF7zAwHDyHlwOAJUZDhc=	b8371f16e9d78c57	0.268	3.216	13.295	0.916	0.4	0.012	0.632	0.189
0.875	7943	1381100068000	eJxjZMAFZKD0+edZDUW65hjyKXZOGmGtNTj1I4Nf8ambMz4tZGBgdOz/NWcBA8PJe3A5AKS+DxE=	85d5b554bca304b8	0.239	2.83	13.04	0.962	0.246	0.011	0.481	0.089
0.875	7943	1382608915000	eJxjZMAFZKD0+edZDUW65hjyKXZOGmGtNTj1I4Nf8ambMz4tZGBgdHz58pQFA8PJe3A5AKaqDyA=	ead13a92369a147e	0.264	3.252	13.5	1.012	0.388	0.013	0.557	0.187
0.875	7943	1362494243000	eJxjZMAFZKD0+edZDUW65hjyKXZOGmGtNTj1I4Nf8ambMz4tZGBgtLX647CDgeHkPbgcAJrdDnY=	74be13e1fcbc3035	0.251	3.099	13.081	0.91	0.369	0.011	0.568	0.16
0.875	7943	1383169439000	eJxjZMAFZKD0+edZDUW65hjyKXZOGmGtNTj1I4Nf8ambMz4tZGBgdOIO2irBwHDyHlwOAIuTDXc=	2ccab69adb9d3b00	0.259	3.282	14.061	0.947	0.379	0.013	0.584	0.089
0.875	7943	1383006900000	eJxjZMAFZKD0+edZDUW65hjyKXZOGmGtNTj1I4Nf8ambMz4tZGBgdGJc1K/AwHDyHlwOAI4fDZ8=	946b8e8f97a3c13b	0.247	3.229	14.071	0.941	0.478	0.013	0.802	0.235
0.875	7943	1380815616000	eJxjZMAFZKD0+edZDUW65hjyKXZOGmGtNTj1I4Nf8ambMz4tZGBgdKxnswAKnLwHlwMAhdINCQ==	309ee0b3ac7ade55	0.274	3.429	14.091	0.961	0.423	0.015	0.745	0.202
0.875	7943	1382540158000	eJxjZMAFZKD0+edZDUW65hjyKXZOGmGtNTj1I4Nf8ambMz4tZGBgdHx6YYkBA8PJe3A5AKIsDtU=	12b91fd90fd6fa54	0.311	3.298	13.265	0.927	0.409	0.011	0.592	0.153
0.875	7943	1363128708000	eJxjZMAFZKD0+edZDUW65hjyKXZOGmGtNTj1I4Nf8ambMz4tZGBgtE04m72AgeHkPbgcAJuoDoA=	c06cd975dd7a2128	0.262	2.988	13.071	0.873	0.455	0.01	0.715	0.294
0.875	7943	1381014478000	eJxjZMAFZKD0+edZDUW65hjyKXZOGmGtNTj1I4Nf8ambMz4tZGBgdOx6MGcDA8PJe3A5AKOpDwI=	cf4895079047a794	0.25	3.002	12.52	0.979	0.336	0.011	0.483	0.248
0.875	7943	1382599295000	eJxjZMAFZKD0+edZDUW65hjyKXZOGmGtNTj1I4Nf8ambMz4tZGBgdHwZziDBwHDyHlwOAI/0DaQ=	3605f439789fdccb	0.25	2.827	13.285	1.01	0.294	0.009	0.41	0.069
0.875	7943	1363277429000	eJxjZMAFZKD0+edZDUW65hjyKXZOGmGtNTj1I4Nf8ambMz4tZGBgtM1ctZODgeHkPbgcAJZTDhw=	8e2d782b33ed46e6	0.263	2.84	11.775	0.94	0.26	0.011	0.362	0.056
0.875	7943	1381131597000	eJxjZMAFZKD0+edZDUW65hjyKXZOGmGtNTj1I4Nf8ambMz4tZGBgdJx4e8sJBoaT9+ByAKaIDzQ=	b2a425d3c320c744	0.264	3.18	13.765	0.896	0.311	0.012	0.59	0.082
0.875	7943	1383178559000	eJxjZMAFZKD0+edZDUW65hjyKXZOGmGtNTj1I4Nf8ambMz4tZGBgdOK+e0+CgeHkPbgcAJaqDis=	12fd8f673dad8f31	0.27	3.417	13.908	1.026	0.352	0.016	0.676	0.116
0.875	7943	1382899225000	eJxjZMAFZKD0+edZDUW65hjyKXZOGmGtNTj1I4Nf8ambMz4tZGBgdPxtPnEFA8PJe3A5AJ+FDrc=	236c52dffae908df	0.268	3.223	13.877	0.929	0.412	0.015	0.623	0.091
0.875	7943	1362625566000	eJxjZMAFZKD0+edZDUW65hjyKXZOGmGtNTj1I4Nf8ambMz4tZGBgtHW6IGrAwHDyHlwOAI6wDZ8=	3618bdf4d7bd02bb	0.272	2.938	12.826	0.839	0.257	0.011	0.386	0.018
0.875	7943	1382490724000	eJxjZMAFZKD0+edZDUW65hjyKXZOGmGtNTj1I4Nf8ambMz4tZGBgdHx0L2wBA8PJe3A5AKRnDwI=	5b467b02d46101a4	0.266	2.649	12.336	0.765	0.153	0.009	0.266	0.0
0.875	7943	1383078069000	eJxjZMAFZKD0+edZDUW65hjyKXZOGmGtNTj1I4Nf8ambMz4tZGBgdGJ90MzBwHDyHlwOAJA/Db0=	369978a6f2e9be72	0.241	3.021	13.602	0.91	0.34	0.013	0.598	0.208
0.875	7943	1380925291000	eJxjZMAFZKD0+edZDUW65hjyKXZOGmGtNTj1I4Nf8ambMz4tZGBgdGzt3/mDgeHkPbgcAKPnDxE=	9d7a5d11b98b429d	0.263	3.026	12.897	0.977	0.301	0.012	0.478	0.107
0.25	10521	1380818607000	eJxjZMAFFKD0lpwe1xf/NmLIp9g5aYS11uDUjwx+xaduzvi0kIGB0bHe+PYMBoaT9+ByAPr+D4c=	21ecf54928ae3d90	3.902	44.05	13.693	1.178	2.984	0.059	3.347	0.29
0.25	10521	1383172976000	eJxjZMAFFKD0lpwe1xf/NmLIp9g5aYS11uDUjwx+xaduzvi0kIGB0Ym7Y20DA8PJe3A5APSqDyM=	33b258558de2275b	3.336	38.289	13.744	1.139	2.555	0.055	1.779	0.641
0.25	10521	1362496067000	eJxjZMAFFKD0lpwe1xf/NmLIp9g5aYS11uDUjwx+xaduzvi0kIGB0dZaQnQHA8PJe3A5AOqoDn4=	f9066aa7dce49a68	3.924	44.673	13.857	1.171	3.545	0.061	3.286	0.668
0.25	10521	1381016613000	eJxjZMAFFKD0lpwe1xf/NmLIp9g5aYS11uDUjwx+xaduzvi0kIGB0bGb0aCDgeHkPbgcAO3FDqY=	dd5e5525d435c66e	4.194	46.174	13.867	1.187	3.387	0.063	3.868	0.591
0.25	10521	1382602675000	eJxjZMAFFKD0lpwe1xf/NmLIp9g5aYS11uDUjwx+xaduzvi0kIGB0fFl12QLBoaT9+ByAP4AD6A=	f275653e341b079a	3.3	37.057	13.469	1.2	2.346	0.063	1.606	0.406
0.25	10521	1362843844000	eJxjZMAFFKD0lpwe1xf/NmLIp9g5aYS11uDUjwx+xaduzvi0kIGB0db/0t4FDAwn78HlAAAzD9w=	c34f7fb47673dc57	3.724	42.11	13.918	1.171	3.259	0.063	2.831	0.471
0.25	10521	1381134097000	eJxjZMAFFKD0lpwe1xf/NmLIp9g5aYS11uDUjwx+xaduzvi0kIGB0XES460MBoaT9+ByAPZyDzc=	88dbed18cc73a761	3.733	39.584	12.989	1.012	2.386	0.054	1.72	0.389
0.25	10521	1383256156000	eJxjZMAFFKD0lpwe1xf/NmLIp9g5aYS11uDUjwx+xaduzvi0kIGB0Umg9nkCA8PJe3A5APX1Dzc=	16304f21b5afc8ba	3.504	40.288	13.346	1.112	2.849	0.051	3.124	0.527
0.25	10521	1382628655000	eJxjZMAFFKD0lpwe1xf/NmLIp9g5aYS11uDUjwx+xaduzvi0kIGB0fG12P8ZDAwn78HlAAKFD/o=	f50c8da9d8fd4d5e	3.724	42.233	13.928	1.167	3.163	0.057	4.66	0.347
0.25	10521	1363408009000	eJxjZMAFFKD0lpwe1xf/NmLIp9g5aYS11uDUjwx+xaduzvi0kIGB0baw2FyDgeHkPbgcAO4MDqE=	382986a6f8137b67	4.184	46.549	13.551	1.182	3.354	0.066	5.222	0.328
0.25	10521	1383182909000	eJxjZMAFFKD0lpwe1xf/NmLIp9g5aYS11uDUjwx+xaduzvi0kIGB0YlHwc6DgeHkPbgcAOSqDhU=	d0645c6bf5ac505f	3.634	36.64	12.591	1.199	2.026	0.055	1.188	0.461
0.25	10521	1382899225000	eJxjZMAFFKD0lpwe1xf/NmLIp9g5aYS11uDUjwx+xaduzvi0kIGB0fG3+cQVDAwn78HlAAATD80=	8dbe3782522909eb	3.603	43.053	13.959	1.167	2.903	0.06	3.069	0.456
0.25	10521	1380928156000	eJxjZMAFFKD0lpwe1xf/NmLIp9g5aYS11uDUjwx+xaduzvi0kIGB0bF1d2ECA8PJe3A5APqeD3M=	3d8893d86d7144e7	3.522	39.771	13.887	1.177	2.725	0.063	2.002	0.45
0.25	10521	1382491074000	eJxjZMAFFKD0lpwe1xf/NmLIp9g5aYS11uDUjwx+xaduzvi0kIGB0fHR47UXGBhO3oPLAQAM/hCk	793208649e3b9e58	3.67	41.926	14.122	1.178	2.881	0.057	2.605	0.333
0.25	10521	1363347960000	eJxjZMAFFKD0lpwe1xf/NmLIp9g5aYS11uDUjwx+xaduzvi0kIGB0Tb33ocDDAwn78HlAAeuEFk=	e059a905eacec811	3.593	40.281	12.469	1.128	2.507	0.056	2.058	0.423
0.25	10521	1381101978000	eJxjZMAFFKD0lpwe1xf/NmLIp9g5aYS11uDUjwx+xaduzvi0kIGB0XGC+MEJDAwn78HlAPhpD1o=	d8e4b030fb403823	3.576	40.885	13.346	1.13	2.784	0.056	2.254	0.479
0.25	10521	1382610497000	eJxjZMAFFKD0lpwe1xf/NmLIp9g5aYS11uDUjwx+xaduzvi0kIGB0fEV49sXDAwn78HlAAR2ECI=	feb3673c825fdf46	3.535	39.059	13.755	1.166	2.689	0.054	2.313	0.447
0.25	10521	1362601005000	eJxjZMAFFKD0lpwe1xf/NmLIp9g5aYS11uDUjwx+xaduzvi0kIGB0dYx0v8EA8PJe3A5APNkDw8=	bd1bea4335db2346	3.486	39.905	13.857	1.163	2.59	0.065	2.0	0.507
0.25	10521	1383226813000	eJxjZMAFFKD0lpwe1xf/NmLIp9g5aYS11uDUjwx+xaduzvi0kIGB0Ylvn5YHA8PJe3A5AO2ADqE=	46069cd72e1f27ce	3.653	41.362	13.479	1.18	2.657	0.06	2.0	0.484
0.25	10521	1382650052000	eJxjZMAFFKD0lpwe1xf/NmLIp9g5aYS11uDUjwx+xaduzvi0kIGB0fFNbO0CBoaT9+ByAP/JD8g=	8ff8e8f796bf9090	3.728	40.293	14.102	1.179	3.224	0.057	2.967	0.422
0.5	10521	1363257418000	eJxjZMAFBKD0lpwe1xf/NmLIp9g5aYS11uDUjwx+xaduzvi0kIGB0TajMhFo8sl7cDkA6HkOoA==	080c245b414c3868	1.745	20.668	15.132	1.091	2.134	0.043	1.803	0.578
0.5	10521	1382533993000	eJxjZMAFBKD0lpwe1xf/NmLIp9g5aYS11uDUjwx+xaduzvi0kIGB0fFp0SQNBoaT9+ByAPTND2M=	37151eb727855416	1.888	22.702	15.683	1.128	2.899	0.045	3.197	0.568
0.5	10521	1383058799000	eJxjZMAFBKD0lpwe1xf/NmLIp9g5aYS11uDUjwx+xaduzvi0kIGB0YllV+UMBoaT9+ByAO8XDyI=	9bbc1615ebcdd76b	1.718	19.99	15.418	1.153	2.116	0.042	2.287	0.316
0.5	10521	1380927069000	eJxjZMAFBKD0lpwe1xf/NmLIp9g5aYS11uDUjwx+xaduzvi0kIGB0bF11W0PBoaT9+ByAPf0D6Q=	b4022c4a9313d9f7	1.67	19.094	15.377	1.146	1.846	0.047	1.604	0.345
0.5	10521	1382555362000	eJxjZMAFBKD0lpwe1xf/NmLIp9g5aYS11uDUjwx+xaduzvi0kIGB0fHZjkUXGBhO3oPLAQADbRBi	b82e05e5909027c6	1.927	21.853	15.357	1.158	2.291	0.041	3.152	0.392
0.5	10521	1362611001000	eJxjZMAFBKD0lpwe1xf/NmLIp9g5aYS11uDUjwx+xaduzvi0kIGB0dbx47UVDAwn78HlAPyND/4=	890c0404a97f9830	1.819	20.793	15.153	1.145	1.987	0.049	2.507	0.335
0.5	10521	1381101492000	eJxjZMAFBKD0lpwe1xf/NmLIp9g5aYS11uDUjwx+xaduzvi0kIGB0XGCQLgCA8PJe3A5AOUjDmk=	ea7ae3e524a9b885	1.521	16.689	13.775	1.091	1.185	0.041	0.873	0.208
0.5	10521	1382800947000	eJxjZMAFBKD0lpwe1xf/NmLIp9g5aYS11uDUjwx+xaduzvi0kIGB0fFr9HcLBoaT9+ByAPs4D9E=	b61b41ea83ce684c	1.518	15.97	12.744	1.1	1.119	0.037	0.945	0.185
0.5	10521	1363250989000	eJxjZMAFBKD0lpwe1xf/NmLIp9g5aYS11uDUjwx+xaduzvi0kIGB0TZD3P0EA8PJe3A5AOrjDtw=	6ad689b0c3b7fe5c	1.865	20.747	14.489	1.135	1.657	0.05	1.212	0.312
0.5	10521	1382443787000	eJxjZMAFBKD0lpwe1xf/NmLIp9g5aYS11uDUjwx+xaduzvi0kIGB0fGBkNIPBoaT9+ByAPNID14=	364ee9f9a316a640	1.601	18.465	14.469	1.124	1.318	0.045	1.069	0.218
0.5	10521	1383055205000	eJxjZMAFBKD0lpwe1xf/NmLIp9g5aYS11uDUjwx+xaduzvi0kIGB0YmleVEHA8PJe3A5AO0uDwQ=	7201fe4c30f28e88	1.671	18.819	14.5	1.152	2.158	0.04	1.588	0.627
0.5	10521	1380818247000	eJxjZMAFBKD0lpwe1xf/NmLIp9g5aYS11uDUjwx+xaduzvi0kIGB0bFeLzaCgeHkPbgcAOlMDrQ=	efd79e5670dc1d06	1.652	19.342	14.867	1.123	1.894	0.041	1.777	0.502
0.5	10521	1382552704000	eJxjZMAFBKD0lpwe1xf/NmLIp9g5aYS11uDUjwx+xaduzvi0kIGB0fHZBBGgwMl7cDkA7SwO3A==	9457c624dcb0b1e0	1.728	17.924	13.693	1.089	1.251	0.044	0.948	0.3
0.5	10521	1362524629000	eJxjZMAFBKD0lpwe1xf/NmLIp9g5aYS11uDUjwx+xaduzvi0kIGB0dbm9AsOBoaT9+ByAPImD0U=	d8010be25d41ac69	1.518	17.418	15.255	1.133	1.614	0.048	1.408	0.372
0.5	10521	1381016183000	eJxjZMAFBKD0lpwe1xf/NmLIp9g5aYS11uDUjwx+xaduzvi0kIGB0bHr14IbDAwn78HlAAHDEE4=	9ddc6e6efbdc63de	1.561	18.622	15.244	1.128	2.196	0.043	1.961	0.515
0.5	10521	1382626440000	eJxjZMAFBKD0lpwe1xf/NmLIp9g5aYS11uDUjwx+xaduzvi0kIGB0fHVV2MHBoaT9+ByAPkRD6Q=	d9a915ab3e50309a	1.48	16.166	13.244	1.085	0.994	0.042	0.658	0.089
0.5	10521	1363144088000	eJxjZMAFBKD0lpwe1xf/NmLIp9g5aYS11uDUjwx+xaduzvi0kIGB0TZxh+QBBoaT9+ByAPFaD0A=	85d72d0c0222e660	1.879	22.008	14.663	1.148	2.176	0.046	2.591	0.37
0.5	10521	1381134077000	eJxjZMAFBKD0lpwe1xf/NmLIp9g5aYS11uDUjwx+xaduzvi0kIGB0XESY48HA8PJe3A5AOmgDrk=	e22e71f9e37c63c7	1.981	24.227	15.561	1.142	3.298	0.044	5.341	0.564
0.5	10521	1380927069000	eJxjZMAFBKD0lpwe1xf/NmLIp9g5aYS11uDUjwx+xaduzvi0kIGB0bF11W0PBoaT9+ByAPf0D6Q=	b4022c4a9313d9f7	1.67	19.094	15.377	1.146	1.846	0.047	1.587	0.345
0.5	10521	1382986658000	eJxjZMAFBKD0lpwe1xf/NmLIp9g5aYS11uDUjwx+xaduzvi0kIGB0Ykhd8MFBoaT9+ByAPBMD0A=	df86e8c22c5c9acf	1.561	17.026	14.704	1.142	1.432	0.044	1.221	0.201
0.75	10521	1363365226000	eJxjZMAFJKD0lpwe1xf/NmLIp9g5aYS11uDUjwx+xaduzvi0kIGB0TbvWZoAA8PJe3A5APM6DyA=	9d68da9c149b48a1	0.376	4.481	14.428	1.081	0.517	0.016	0.801	0.129
0.75	10521	1383228832000	eJxjZMAFJKD0lpwe1xf/NmLIp9g5aYS11uDUjwx+xaduzvi0kIGB0Ynvzk+gwMl7cDkA9FEPPg==	c7276865d63f70c1	0.394	4.627	13.357	0.979	0.755	0.016	0.868	0.442
0.75	10521	1382651133000	eJxjZMAFJKD0lpwe1xf/NmLIp9g5aYS11uDUjwx+xaduzvi0kIGB0fFN7h8PBoaT9+ByAAA5D/c=	a1f5f2ff3106150a	0.364	4.309	12.316	0.96	0.281	0.016	0.392	0.034
0.75	10521	1380817447000	eJxjZMAFJKD0lpwe1xf/NmLIp9g5aYS11uDUjwx+xaduzvi0kIGB0bFeSSOCgeHkPbgcAOixDns=	498e716f27889e50	0.396	4.519	13.755	1.013	0.532	0.018	0.771	0.198
0.75	10521	1383088009000	eJxjZMAFJKD0lpwe1xf/NmLIp9g5aYS11uDUjwx+xaduzvi0kIGB0YmtQl+DgeHkPbgcAOPjDjA=	6c761bfea5f0f252	0.326	3.876	13.173	0.999	0.3	0.014	0.441	0.018
0.75	10521	1363150730000	eJxjZMAFJKD0lpwe1xf/NmLIp9g5aYS11uDUjwx+xaduzvi0kIGB0TZJtliAgeHkPbgcAOahDlg=	f980611cd99d6e82	0.381	4.459	13.979	1.074	0.513	0.016	0.638	0.104
0.75	10521	1381016012000	eJxjZMAFJKD0lpwe1xf/NmLIp9g5aYS11uDUjwx+xaduzvi0kIGB0bHrB8sDBoaT9+ByAPwgD8A=	622198696a8f7e16	0.385	4.497	14.357	1.008	0.335	0.016	0.529	0.043
0.75	10521	1382571266000	eJxjZMAFJKD0lpwe1xf/NmLIp9g5aYS11uDUjwx+xaduzvi0kIGB0fH5av8LDAwn78HlAAEREAs=	c218bc4e23f1b51f	0.355	3.905	13.663	1.03	0.374	0.016	0.524	0.155
0.75	10521	1363517427000	eJxjZMAFJKD0lpwe1xf/NmLIp9g5aYS11uDUjwx+xaduzvi0kIGB0bb8x1kLBoaT9+ByAP0sD8o=	a02021d48291352c	0.375	4.52	13.989	1.006	0.506	0.017	0.683	0.091
0.75	10521	1381133134000	eJxjZMAFJKD0lpwe1xf/NmLIp9g5aYS11uDUjwx+xaduzvi0kIGB0XHiZ40NDAwn78HlAPvDD7Y=	06b36859626555c0	0.363	4.397	13.663	1.013	0.789	0.017	0.918	0.224
0.75	10521	1383256486000	eJxjZMAFJKD0lpwe1xf/NmLIp9g5aYS11uDUjwx+xaduzvi0kIGB0Umg6UMBA8PJe3A5APRsD00=	989ba832c3352e12	0.379	4.752	14.51	1.042	0.66	0.021	0.881	0.244
0.75	10521	1382630251000	eJxjZMAFJKD0lpwe1xf/NmLIp9g5aYS11uDUjwx+xaduzvi0kIGB0fG1fuQPBoaT9+ByAPxMD8U=	892d3e71492e7a36	0.375	4.054	12.693	0.942	0.291	0.014	0.401	0.016
0.75	10521	1362506070000	eJxjZMAFJKD0lpwe1xf/NmLIp9g5aYS11uDUjwx+xaduzvi0kIGB0dZ6w/YPDAwn78HlAP12D+g=	5d55fa3bf793d8bc	0.397	4.613	13.183	0.933	0.79	0.019	0.934	0.436
0.75	10521	1383094581000	eJxjZMAFJKD0lpwe1xf/NmLIp9g5aYS11uDUjwx+xaduzvi0kIGB0YntTjkHA8PJe3A5AOybDrw=	faf33d9d766cfa2b	0.4	4.636	14.275	1.052	0.509	0.02	0.867	0.32
0.75	10521	1382929720000	eJxjZMAFJKD0lpwe1xf/NmLIp9g5aYS11uDUjwx+xaduzvi0kIGB0fEvx6MDDAwn78HlAAAUEAE=	aa8bb84a7ad34a35	0.39	4.639	14.5	1.056	0.533	0.02	0.758	0.14
0.75	10521	1380926977000	eJxjZMAFJKD0lpwe1xf/NmLIp9g5aYS11uDUjwx+xaduzvi0kIGB0bF1ZfELBoaT9+ByAP3MD+M=	92fb1fe4e40dd52e	0.389	4.664	14.336	0.981	0.591	0.021	0.851	0.204
0.75	10521	1382520542000	eJxjZMAFJKD0lpwe1xf/NmLIp9g5aYS11uDUjwx+xaduzvi0kIGB0fHJ0mADBoaT9+ByAPfrD2Y=	cf5c7ae96d6a2265	0.35	4.018	14.285	1.01	0.365	0.014	0.515	0.051
0.75	10521	1362766711000	eJxjZMAFJKD0lpwe1xf/NmLIp9g5aYS11uDUjwx+xaduzvi0kIGB0dbb8sQNBoaT9+ByAPbFD3o=	e617dbc9b92f37c3	0.381	4.492	13.918	1.074	0.513	0.016	0.81	0.173
0.75	10521	1381101390000	eJxjZMAFJKD0lpwe1xf/NmLIp9g5aYS11uDUjwx+xaduzvi0kIGB0XEC34kNDAwn78HlAPbCD3A=	b95fe5b63e96efc5	0.379	4.251	13.448	0.946	0.386	0.017	0.566	0.142
0.75	10521	1382573617000	eJxjZMAFJKD0lpwe1xf/NmLIp9g5aYS11uDUjwx+xaduzvi0kIGB0fH5ef0MBoaT9+ByAPuyD6c=	50baac57489ba54d	0.387	4.404	13.897	1.025	0.446	0.018	0.536	0.051
1.0	10521	1381133107000	eJxjZCAEtuT0uL74txFDPMXOSSOstYagfhD4FZ+6OePTQgYGRseJn/ZbMDCcvAeXAwD0PA+8	b308ba617cc38991	0.18	1.848	10.265	0.744	0.083	0.005	0.159	0.0
1.0	10521	1383182909000	eJxjZCAEtuT0uL74txFDPMXOSSOstYagfhD4FZ+6OePTQgYGRiceBTsPBoaT9+ByANeqDfU=	94029ef35ab7448b	0.176	1.898	11.122	0.708	0.059	0.005	0.149	0.0
1.0	10521	1382627504000	eJxjZCAEtuT0uL74txFDPMXOSSOstYagfhD4FZ+6OePTQgYGRsfXrPkNDAwn78HlAOqmDyE=	65efc627a1ede280	0.15	1.897	11.51	0.902	0.178	0.007	0.321	0.029
1.0	10521	1363291139000	eJxjZCAEtuT0uL74txFDPMXOSSOstYagfhD4FZ+6OePTQgYGRtus6tc7GBhO3oPLAQDzgQ/G	06898c4f2c25cd48	0.168	1.807	10.938	0.817	0.101	0.007	0.192	0.0
1.0	10521	1383184231000	eJxjZCAEtuT0uL74txFDPMXOSSOstYagfhD4FZ+6OePTQgYGRicek6wIBoaT9+ByANxeDkU=	61c88c2b29f5802b	0.149	1.831	11.612	0.766	0.165	0.006	0.339	0.067
1.0	10521	1382800946000	eJxjZCAEtuT0uL74txFDPMXOSSOstYagfhD4FZ+6OePTQgYGRsev0Z8DGBhO3oPLAQD1zA/V	efed1baa097c5deb	0.158	1.839	9.938	0.807	0.079	0.003	0.129	0.0
1.0	10521	1380926935000	eJxjZCAEtuT0uL74txFDPMXOSSOstYagfhD4FZ+6OePTQgYGRsfWFedvMDCcvAeXAwD4gBAW	ea66cd10c3b175ce	0.163	1.939	11.724	0.824	0.123	0.005	0.265	0.0
1.0	10521	1382443743000	eJxjZCAEtuT0uL74txFDPMXOSSOstYagfhD4FZ+6OePTQgYGRscHguUSDAwn78HlAOVzDsI=	08aba0fe601a03cd	0.163	1.905	10.52	0.733	0.141	0.007	0.28	0.038
1.0	10521	1363212429000	eJxjZCAEtuT0uL74txFDPMXOSSOstYagfhD4FZ+6OePTQgYGRtvUU89OMDCcvAeXAwD4sRAb	dbd35a130fa50220	0.198	1.849	9.785	0.661	0.09	0.006	0.15	0.0
1.0	10521	1381101023000	eJxjZCAEtuT0uL74txFDPMXOSSOstYagfhD4FZ+6OePTQgYGRscJnPoSDAwn78HlANtrDiI=	f01fecd27dc17991	0.165	1.865	11.091	0.858	0.086	0.005	0.175	0.0
1.0	10521	1382611928000	eJxjZCAEtuT0uL74txFDPMXOSSOstYagfhD4FZ+6OePTQgYGRsdX4ocPMDCcvAeXAwD0IQ/G	90b2952a07bb184c	0.154	1.859	11.061	0.782	0.118	0.005	0.227	0.0
1.0	10521	1363193164000	eJxjZCAEtuT0uL74txFDPMXOSSOstYagfhD4FZ+6OePTQgYGRtuUJR8eMDCcvAeXAwD4JhAW	c383814d7391dc45	0.179	2.014	12.897	0.953	0.328	0.007	0.752	0.364
1.0	10521	1383264651000	eJxjZCAEtuT0uL74txFDPMXOSSOstYagfhD4FZ+6OePTQgYGRieB/20/GBhO3oPLAQDztg/Q	5cd0219e3bbb93b7	0.154	1.952	10.581	0.79	0.299	0.006	0.433	0.173
1.0	10521	1382661049000	eJxjZCAEtuT0uL74txFDPMXOSSOstYagfhD4FZ+6OePTQgYGRse3rF4rGBhO3oPLAQDqzQ8m	6698ef7d87902efa	0.157	1.94	12.326	0.803	0.264	0.005	0.481	0.159
1.0	10521	1380817162000	eJxjZCAEtuT0uL74txFDPMXOSSOstYagfhD4FZ+6OePTQgYGRsd62fMCDAwn78HlAOR6Dr0=	7e38301a6db0dc4e	0.169	1.828	10.459	0.784	0.119	0.007	0.165	0.0
1.0	10521	1383182909000	eJxjZCAEtuT0uL74txFDPMXOSSOstYagfhD4FZ+6OePTQgYGRiceBTsPBoaT9+ByANeqDfU=	94029ef35ab7448b	0.176	1.898	11.122	0.708	0.059	0.005	0.15	0.0
1.0	10521	1363168786000	eJxjZCAEtuT0uL74txFDPMXOSSOstYagfhD4FZ+6OePTQgYGRttkg28BDAwn78HlAOlPDxc=	fcfb8753d63d28b9	0.187	1.967	11.612	0.847	0.12	0.007	0.193	0.0
1.0	10521	1381015702000	eJxjZCAEtuT0uL74txFDPMXOSSOstYagfhD4FZ+6OePTQgYGRseuz54fGBhO3oPLAQD2+w/4	c9de5b26cb9bde08	0.156	1.801	10.989	0.782	0.167	0.006	0.269	0.043
1.0	10521	1382610801000	eJxjZCAEtuT0uL74txFDPMXOSSOstYagfhD4FZ+6OePTQgYGRsdXbBMzGBhO3oPLAQDrUw8r	03d02a4261cc3dc4	0.159	1.895	11.02	0.82	0.139	0.006	0.265	0.01
1.0	10521	1362526451000	eJxjZCAEtuT0uL74txFDPMXOSSOstYagfhD4FZ+6OePTQgYGRlub51stGBhO3oPLAQDtCQ9O	c49f1ce330863d78	0.148	1.888	12.163	0.724	0.12	0.007	0.232	0.016
0.375	13891	1363193451000	eJxjZMAFNKD07oM7hL6ev4ghn2LnpBHWWoNTPzL4FZ+6OePTQgYGRtuUlYE/GBhO3oPLAQAfxxAP	de3ad1e6c786dfa4	2.825	32.226	14.755	1.158	2.865	0.054	2.381	0.61
0.375	13891	1381102704000	eJxjZMAFNKD07oM7hL6ev4ghn2LnpBHWWoNTPzL4FZ+6OePTQgYGRscJSlcbGBhO3oPLAQAbtw/E	e8d837105e640952	3.057	36.594	14.979	1.153	3.504	0.053	4.216	0.407
0.375	13891	1382633210000	eJxjZMAFNKD07oM7hL6ev4ghn2LnpBHWWoNTPzL4FZ+6OePTQgYGRsfXMQ0TGBhO3oPLAQAhRxAU	b654027f0b090e3c	2.482	28.22	14.306	1.17	2.33	0.05	1.697	0.505
0.375	13891	1362637191000	eJxjZMAFNKD07oM7hL6ev4ghn2LnpBHWWoNTPzL4FZ+6OePTQgYGRlvnxvIIBoaT9+ByABSQD0w=	0cc7f103ad34d76b	2.88	32.756	14.224	1.156	2.841	0.052	3.28	0.252
0.375	13891	1383226813000	eJxjZMAFNKD07oM7hL6ev4ghn2LnpBHWWoNTPzL4FZ+6OePTQgYGRie+fVoeDAwn78HlAA/SDvw=	a57cd800d8321771	2.908	32.868	14.51	1.166	2.684	0.058	2.067	0.477
0.375	13891	1382800950000	eJxjZMAFNKD07oM7hL6ev4ghn2LnpBHWWoNTPzL4FZ+6OePTQgYGRsevMUwfGBhO3oPLAQAfzxAA	cb20a9548615f61e	2.34	26.851	13.744	1.144	1.85	0.053	1.379	0.267
0.375	13891	1380819705000	eJxjZMAFNKD07oM7hL6ev4ghn2LnpBHWWoNTPzL4FZ+6OePTQgYGRsd6lzkrGBhO3oPLAQAbjw/E	8e57cc2f416acadb	2.861	33.597	14.428	1.149	3.379	0.047	4.464	0.566
0.375	13891	1382454221000	eJxjZMAFNKD07oM7hL6ev4ghn2LnpBHWWoNTPzL4FZ+6OePTQgYGRscHGyNOMDCcvAeXAwAmlBBu	9d3959013db7e265	2.872	33.243	14.438	1.167	3.152	0.049	2.888	0.489
0.375	13891	1363282612000	eJxjZMAFNKD07oM7hL6ev4ghn2LnpBHWWoNTPzL4FZ+6OePTQgYGRtvMn+cVGBhO3oPLAQAgrhAK	e8c89ddfbb66a391	2.587	30.415	13.989	1.153	2.645	0.047	2.477	0.438
0.375	13891	1381017958000	eJxjZMAFNKD07oM7hL6ev4ghn2LnpBHWWoNTPzL4FZ+6OePTQgYGRsdu0W0FDAwn78HlABfhD4M=	e8dcd33507d32866	3.019	33.173	14.081	1.168	2.298	0.062	1.618	0.462
0.375	13891	1382628180000	eJxjZMAFNKD07oM7hL6ev4ghn2LnpBHWWoNTPzL4FZ+6OePTQgYGRsfX/AcUGBhO3oPLAQAaFw+X	33e79d16154a4978	2.65	30.938	13.887	1.126	2.764	0.049	3.37	0.435
0.375	13891	1362585070000	eJxjZMAFNKD07oM7hL6ev4ghn2LnpBHWWoNTPzL4FZ+6OePTQgYGRluHNM0NDAwn78HlABLrDzg=	2130f17852446b08	2.482	29.458	14.826	1.157	2.324	0.061	1.959	0.34
0.375	13891	1381136524000	eJxjZMAFNKD07oM7hL6ev4ghn2LnpBHWWoNTPzL4FZ+6OePTQgYGRsdJao8eMDCcvAeXAwAiHBA3	df7648ad320d635a	2.736	30.653	14.03	1.157	2.521	0.057	1.737	0.602
0.375	13891	1383255019000	eJxjZMAFNKD07oM7hL6ev4ghn2LnpBHWWoNTPzL4FZ+6OePTQgYGRieBnN4fDAwn78HlABpBD78=	4d20b431c118d490	2.622	31.642	14.51	1.148	2.72	0.042	3.476	0.473
0.375	13891	1382800949000	eJxjZMAFNKD07oM7hL6ev4ghn2LnpBHWWoNTPzL4FZ+6OePTQgYGRsev0f85GBhO3oPLAQAh4hAU	b4247affd7050686	2.66	28.736	12.979	1.153	1.967	0.05	1.312	0.524
0.375	13891	1363281398000	eJxjZMAFNKD07oM7hL6ev4ghn2LnpBHWWoNTPzL4FZ+6OePTQgYGRtvM5x4fGBhO3oPLAQAjBRBB	0b0f9c74182e75f3	2.768	31.451	13.387	1.026	2.378	0.045	2.535	0.324
0.375	13891	1382451173000	eJxjZMAFNKD07oM7hL6ev4ghn2LnpBHWWoNTPzL4FZ+6OePTQgYGRscHTdc6GBhO3oPLAQAnhhB9	34f7fcaf89886269	2.79	30.868	13.265	1.122	2.414	0.049	2.082	0.435
0.375	13891	1382815866000	eJxjZMAFNKD07oM7hL6ev4ghn2LnpBHWWoNTPzL4FZ+6OePTQgYGRsdv9nMmMDCcvAeXAwAh1hAe	e5001a7b1282efe4	2.804	29.948	13.775	1.189	2.099	0.054	1.702	0.432
0.375	13891	1380929363000	eJxjZMAFNKD07oM7hL6ev4ghn2LnpBHWWoNTPzL4FZ+6OePTQgYGRsfWs3csGBhO3oPLAQAiJRAj	270023400646b1ec	2.569	30.409	13.826	1.134	2.49	0.048	1.782	0.496
0.375	13891	1382478781000	eJxjZMAFNKD07oM7hL6ev4ghn2LnpBHWWoNTPzL4FZ+6OePTQgYGRsdHGlIeDAwn78HlABOEDyk=	847408f143499964	3.014	33.739	14.448	1.165	2.813	0.057	2.449	0.584
0.625	13891	1363193486000	eJxjZMAFRKD07oM7hL6ev4ghn2LnpBHWWoNTPzL4FZ+6OePTQgYGRtuUlbc2MDCcvAeXAwAbvhA8	f5e94c4dfeb1ca45	0.654	7.363	14.061	1.041	0.676	0.026	0.689	0.071
0.625	13891	1381017567000	eJxjZMAFRKD07oM7hL6ev4ghn2LnpBHWWoNTPzL4FZ+6OePTQgYGRsdu/v0SDAwn78HlAAsYDxo=	a364cf8d12156ef7	0.757	8.815	15.653	1.106	1.081	0.03	1.234	0.357
0.625	13891	1382623962000	eJxjZMAFRKD07oM7hL6ev4ghn2LnpBHWWoNTPzL4FZ+6OePTQgYGRsdX55MnMDCcvAeXAwAekxBV	c297d02818182c23	0.675	8.45	14.857	1.083	0.935	0.032	1.113	0.384
0.625	13891	1362485617000	eJxjZMAFRKD07oM7hL6ev4ghn2LnpBHWWoNTPzL4FZ+6OePTQgYGRlurioUZDAwn78HlAA6dD2A=	8e2e2905e6f3c369	0.564	6.782	13.459	1.047	0.589	0.024	0.647	0.144
0.625	13891	1381136277000	eJxjZMAFRKD07oM7hL6ev4ghn2LnpBHWWoNTPzL4FZ+6OePTQgYGRsdJynIcDAwn78HlAAKADoQ=	43c30af595bf7ec4	0.677	8.426	15.479	1.081	0.875	0.035	1.034	0.275
0.625	13891	1383255061000	eJxjZMAFRKD07oM7hL6ev4ghn2LnpBHWWoNTPzL4FZ+6OePTQgYGRieBXCMOBoaT9+ByAP+tDmE=	11253b17aae37df8	0.705	8.505	15.255	1.035	1.123	0.027	1.272	0.339
0.625	13891	1382916942000	eJxjZMAFRKD07oM7hL6ev4ghn2LnpBHWWoNTPzL4FZ+6OePTQgYGRsc/ri82MDCcvAeXAwAgsBCC	92d882b8fbc532ef	0.652	7.861	14.51	0.978	0.868	0.03	0.963	0.363
0.625	13891	1363488227000	eJxjZMAFRKD07oM7hL6ev4ghn2LnpBHWWoNTPzL4FZ+6OePTQgYGRtsya7sdDAwn78HlAA1cD0w=	4e593856bb7ff0f5	0.597	7.077	14.295	1.017	0.732	0.025	0.89	0.325
0.625	13891	1382506871000	eJxjZMAFRKD07oM7hL6ev4ghn2LnpBHWWoNTPzL4FZ+6OePTQgYGRsfHV3bcYGA4eQ8uBwAnVxDw	7fe6682928322d83	0.673	8.303	14.551	1.087	0.773	0.029	0.759	0.206
0.625	13891	1383079057000	eJxjZMAFRKD07oM7hL6ev4ghn2LnpBHWWoNTPzL4FZ+6OePTQgYGRifW99MyGBhO3oPLAQASPQ+c	8fe7c2b53f7ccf02	0.658	7.716	14.285	1.014	0.757	0.028	0.683	0.138
0.625	13891	1380929141000	eJxjZMAFRKD07oM7hL6ev4ghn2LnpBHWWoNTPzL4FZ+6OePTQgYGRsfWU5UcDAwn78HlABFoD3k=	375d2855b285f290	0.716	8.572	15.326	1.1	0.939	0.033	1.072	0.343
0.625	13891	1382560938000	eJxjZMAFRKD07oM7hL6ev4ghn2LnpBHWWoNTPzL4FZ+6OePTQgYGRsfnvDsEGBhO3oPLAQAQOw9l	ccddc5d77e69e9fe	0.605	7.011	12.948	1.004	0.745	0.027	0.798	0.168
0.625	13891	1362619411000	eJxjZMAFRKD07oM7hL6ev4ghn2LnpBHWWoNTPzL4FZ+6OePTQgYGRlunIi0LBoaT9+ByAAUsDrs=	d4d46dd65dabb3bc	0.767	9.215	14.969	1.092	1.165	0.031	1.234	0.398
0.625	13891	1381102696000	eJxjZMAFRKD07oM7hL6ev4ghn2LnpBHWWoNTPzL4FZ+6OePTQgYGRscJStscGBhO3oPLAQAORg9R	847dbcdf4dbc7970	0.683	8.416	15.275	1.086	0.849	0.032	0.952	0.173
0.625	13891	1382637744000	eJxjZMAFRKD07oM7hL6ev4ghn2LnpBHWWoNTPzL4FZ+6OePTQgYGRsfXC9c3MDCcvAeXAwAfWBBk	05c12f12b23efd2f	0.698	8.234	15.132	1.041	0.921	0.03	1.099	0.265
0.625	13891	1363253987000	eJxjZMAFRKD07oM7hL6ev4ghn2LnpBHWWoNTPzL4FZ+6OePTQgYGRtsMV7YdDAwn78HlAAnGDxA=	82cc8689ce34fe94	0.596	6.87	12.908	1.008	0.688	0.024	0.58	0.083
0.625	13891	1383255061000	eJxjZMAFRKD07oM7hL6ev4ghn2LnpBHWWoNTPzL4FZ+6OePTQgYGRieBXCMOBoaT9+ByAP+tDmE=	11253b17aae37df8	0.705	8.505	15.255	1.035	1.123	0.027	1.267	0.339
0.625	13891	1383054113000	eJxjZMAFRKD07oM7hL6ev4ghn2LnpBHWWoNTPzL4FZ+6OePTQgYGRieWoh8vGBhO3oPLAQAXGhAA	c51d537bbe92ece0	0.64	6.718	13.744	1.154	0.498	0.023	0.551	0.065
0.625	13891	1380819331000	eJxjZMAFRKD07oM7hL6ev4ghn2LnpBHWWoNTPzL4FZ+6OePTQgYGRsd6u+c7GBhO3oPLAQAYVBAF	2ad3bb0101d1a847	0.734	8.427	14.755	1.045	1.125	0.027	1.174	0.382
0.625	13891	1382549113000	eJxjZMAFRKD07oM7hL6ev4ghn2LnpBHWWoNTPzL4FZ+6OePTQgYGRsdnkR4rGBhO3oPLAQAWqg/Y	fede0a031ef6daa8	0.571	6.375	13.244	1.028	0.537	0.021	0.465	0.067
0.875	13891	1382634114000	eJxjZMAFZKD07oM7hL6ev4ghn2LnpBHWWoNTPzL4FZ+6OePTQgYGRsfXWd4XGBhO3oPLAQAdrBAh	e95d08b6d5217200	0.173	2.405	13.04	0.873	0.227	0.008	0.286	0.031
0.875	13891	1380928517000	eJxjZMAFZKD07oM7hL6ev4ghn2LnpBHWWoNTPzL4FZ+6OePTQgYGRsfWA587GBhO3oPLAQAiLhBx	7120b2b44ccebf02	0.161	1.67	11.602	0.812	0.045	0.002	0.135	0.0
0.875	13891	1383086670000	eJxjZMAFZKD07oM7hL6ev4ghn2LnpBHWWoNTPzL4FZ+6OePTQgYGRie25AMbGBhO3oPLAQATNA+L	5e85f702a0d23d80	0.193	2.321	12.142	0.9	0.135	0.008	0.193	0.0
0.875	13891	1363236868000	eJxjZMAFZKD07oM7hL6ev4ghn2LnpBHWWoNTPzL4FZ+6OePTQgYGRtt0+/MLGBhO3oPLAQAXDA/C	c341a70d6a848f73	0.204	2.067	11.867	0.895	0.125	0.006	0.219	0.0
0.875	13891	1381102075000	eJxjZMAFZKD07oM7hL6ev4ghn2LnpBHWWoNTPzL4FZ+6OePTQgYGRscJkjYVDAwn78HlAAzgDw4=	31a86ca814b859e6	0.198	2.295	12.867	0.983	0.154	0.009	0.269	0.009
0.875	13891	1382596118000	eJxjZMAFZKD07oM7hL6ev4ghn2LnpBHWWoNTPzL4FZ+6OePTQgYGRseXaq0fGBhO3oPLAQAecBA1	41fdef6cc107e871	0.211	2.408	13.051	0.793	0.151	0.009	0.323	0.01
0.875	13891	1362579809000	eJxjZMAFZKD07oM7hL6ev4ghn2LnpBHWWoNTPzL4FZ+6OePTQgYGRlsH0UcvGBhO3oPLAQAW4g/M	b4b9e4ccaa58175f	0.189	2.252	12.071	0.821	0.164	0.008	0.258	0.005
0.875	13891	1383182909000	eJxjZMAFZKD07oM7hL6ev4ghn2LnpBHWWoNTPzL4FZ+6OePTQgYGRiceBTsPBoaT9+ByAAIcDmQ=	388794d3fdc8b9d9	0.208	2.521	13.54	0.725	0.228	0.01	0.376	0.051
0.875	13891	1382609635000	eJxjZMAFZKD07oM7hL6ev4ghn2LnpBHWWoNTPzL4FZ+6OePTQgYGRseXX47tYGA4eQ8uBwAsDxEM	3ebb5b722b52449e	0.18	1.978	11.795	0.883	0.15	0.007	0.224	0.0
0.875	13891	1380819089000	eJxjZMAFZKD07oM7hL6ev4ghn2LnpBHWWoNTPzL4FZ+6OePTQgYGRsd6a7MMBoaT9+ByAAylDwk=	4140466395a4049a	0.216	2.333	11.693	0.847	0.126	0.006	0.238	0.0
0.875	13891	1383162941000	eJxjZMAFZKD07oM7hL6ev4ghn2LnpBHWWoNTPzL4FZ+6OePTQgYGRieu930eDAwn78HlABOaD4E=	b55f90a84e25686f	0.198	2.266	12.142	0.861	0.183	0.007	0.294	0.023
0.875	13891	1362766817000	eJxjZMAFZKD07oM7hL6ev4ghn2LnpBHWWoNTPzL4FZ+6OePTQgYGRltv67QXDAwn78HlABK5D4E=	e96703c1798abbd3	0.193	2.308	12.102	0.867	0.185	0.009	0.275	0.0
0.875	13891	1381016731000	eJxjZMAFZKD07oM7hL6ev4ghn2LnpBHWWoNTPzL4FZ+6OePTQgYGRsdupr8VDAwn78HlABZqD7M=	e7898879170957aa	0.199	2.311	12.469	0.836	0.26	0.008	0.406	0.083
0.875	13891	1382570365000	eJxjZMAFZKD07oM7hL6ev4ghn2LnpBHWWoNTPzL4FZ+6OePTQgYGRsfncyd4MDCcvAeXAwAdMxAN	9315885be492dcd0	0.212	2.353	12.53	0.874	0.17	0.009	0.276	0.007
0.875	13891	1363351835000	eJxjZMAFZKD07oM7hL6ev4ghn2LnpBHWWoNTPzL4FZ+6OePTQgYGRts8KcEKBoaT9+ByAAfhDr4=	b8437ab72a77644c	0.19	2.297	12.112	0.799	0.153	0.007	0.232	0.0
0.875	13891	1381135157000	eJxjZMAFZKD07oM7hL6ev4ghn2LnpBHWWoNTPzL4FZ+6OePTQgYGRsdJQuwcDAwn78HlAANXDmQ=	931f01fede139a3b	0.188	2.02	11.142	0.879	0.1	0.006	0.161	0.0
0.875	13891	1383255058000	eJxjZMAFZKD07oM7hL6ev4ghn2LnpBHWWoNTPzL4FZ+6OePTQgYGRieBXLUABoaT9+ByAAY4DqU=	932ac26a7208e6de	0.233	2.356	11.989	0.782	0.263	0.009	0.387	0.072
0.875	13891	1382599352000	eJxjZMAFZKD07oM7hL6ev4ghn2LnpBHWWoNTPzL4FZ+6OePTQgYGRseX4fcOMDCcvAeXAwAkFxCP	15ca851832613606	0.217	2.436	12.255	0.84	0.192	0.01	0.289	0.0
0.875	13891	1363193129000	eJxjZMAFZKD07oM7hL6ev4ghn2LnpBHWWoNTPzL4FZ+6OePTQgYGRtuUJRkaDAwn78HlABCQD0U=	9c0d6a90d67a0278	0.204	2.381	12.51	0.865	0.182	0.01	0.307	0.01
0.875	13891	1383169803000	eJxjZMAFZKD07oM7hL6ev4ghn2LnpBHWWoNTPzL4FZ+6OePTQgYGRifuCKcfDAwn78HlAA9nD08=	7dc0044fc27e57a6	0.197	2.321	12.765	0.961	0.198	0.008	0.326	0.005
0.25	18298	1383171928000	eJxjZMAFFKD0Qrue3HPfkjDkU+ycNMJaa3DqRwa/4lM3Z3xayMDA6MRdsf4AA8PJe3A5AMWoDss=	abd73c85e11df2ea	3.511	44.152	14.908	1.156	3.785	0.051	5.622	0.464
0.25	18298	1382817359000	eJxjZMAFFKD0Qrue3HPfkjDkU+ycNMJaa3DqRwa/4lM3Z3xayMDA6PgtLGUGA8PJe3A5AMx8DyA=	bd0748216116c7ab	3.777	42.246	12.591	1.103	2.397	0.055	1.761	0.346
0.25	18298	1380820281000	eJxjZMAFFKD0Qrue3HPfkjDkU+ycNMJaa3DqRwa/4lM3Z3xayMDA6Fjvm7aCgeHkPbgcAMUDDrI=	1c271c8e91859464	3.738	41.735	13.326	1.193	2.616	0.061	2.025	0.402
0.25	18298	1382481417000	eJxjZMAFFKD0Qrue3HPfkjDkU+ycNMJaa3DqRwa/4lM3Z3xayMDA6PgoIFiDgeHkPbgcAMOpDoU=	280a298576945c07	3.597	41.914	14.54	1.161	3.191	0.057	2.503	0.556
0.25	18298	1363491451000	eJxjZMAFFKD0Qrue3HPfkjDkU+ycNMJaa3DqRwa/4lM3Z3xayMDAaFuWU1DBwHDyHlwOAMQIDp4=	d21a8abfb9095633	3.648	39.738	12.877	1.152	2.476	0.06	2.405	0.398
0.25	18298	1381019008000	eJxjZMAFFKD0Qrue3HPfkjDkU+ycNMJaa3DqRwa/4lM3Z3xayMDA6NitugcocPIeXA4AvykORA==	8398fdfdf363a897	3.859	42.428	13.061	1.18	2.75	0.059	2.323	0.431
0.25	18298	1382583644000	eJxjZMAFFKD0Qrue3HPfkjDkU+ycNMJaa3DqRwa/4lM3Z3xayMDA6PgiQz+BgeHkPbgcAMaDDrc=	7c3256f008b7a050	3.36	38.322	13.244	1.104	2.415	0.058	1.534	0.434
0.25	18298	1362547073000	eJxjZMAFFKD0Qrue3HPfkjDkU+ycNMJaa3DqRwa/4lM3Z3xayMDAaGunFP+CgeHkPbgcAMDRDns=	a876a3c0da5fb933	3.866	43.761	13.54	1.179	3.011	0.064	2.994	0.313
0.25	18298	1381138036000	eJxjZMAFFKD0Qrue3HPfkjDkU+ycNMJaa3DqRwa/4lM3Z3xayMDA6DjJ9ivQ5JP34HIAxjcOvA==	7f30477643708f29	3.525	38.962	13.54	1.127	2.437	0.058	1.935	0.391
0.25	18298	1383190927000	eJxjZMAFFKD0Qrue3HPfkjDkU+ycNMJaa3DqRwa/4lM3Z3xayMDA6MQza9oMBoaT9+ByAMQyDq0=	7bc2ab5ece8960e0	3.406	38.127	13.367	1.175	2.318	0.054	2.177	0.3
0.25	18298	1382620137000	eJxjZMAFFKD0Qrue3HPfkjDkU+ycNMJaa3DqRwa/4lM3Z3xayMDA6PhqKpsGA8PJe3A5AMP+DoU=	10338e92202a7312	4.12	41.313	11.755	1.169	2.343	0.061	1.673	0.356
0.25	18298	1363513443000	eJxjZMAFFKD0Qrue3HPfkjDkU+ycNMJaa3DqRwa/4lM3Z3xayMDAaFu+h2kHA8PJe3A5AMYnDsE=	22f9fd54c5128514	3.393	38.57	13.051	1.069	2.463	0.049	2.547	0.335
0.25	18298	1383103856000	eJxjZMAFFKD0Qrue3HPfkjDkU+ycNMJaa3DqRwa/4lM3Z3xayMDA6MSe+beBgeHkPbgcAMWGDsY=	8999958375ab2e90	3.852	44.144	13.214	1.153	3.108	0.057	3.228	0.432
0.25	18298	1382930001000	eJxjZMAFFKD0Qrue3HPfkjDkU+ycNMJaa3DqRwa/4lM3Z3xayMDA6PiXVyeDgeHkPbgcAMJ7DnY=	116b087ec2f81b79	3.782	43.168	14.051	1.184	3.086	0.055	2.477	0.474
0.25	18298	1380930027000	eJxjZMAFFKD0Qrue3HPfkjDkU+ycNMJaa3DqRwa/4lM3Z3xayMDA6Nh6/e8PBoaT9+ByANtCECk=	ecd5cd0c4e221764	3.634	40.597	13.591	1.178	2.472	0.064	1.834	0.39
0.25	18298	1382521967000	eJxjZMAFFKD0Qrue3HPfkjDkU+ycNMJaa3DqRwa/4lM3Z3xayMDA6Phkt+AMBoaT9+ByAMy9DyA=	a06dd48d792f84c5	3.075	37.449	14.142	1.149	2.506	0.054	2.065	0.275
0.25	18298	1362624132000	eJxjZMAFFKD0Qrue3HPfkjDkU+ycNMJaa3DqRwa/4lM3Z3xayMDAaOu0y3gBA8PJe3A5AMQRDqM=	bc981db9b2512103	3.873	42.144	14.0	1.189	2.719	0.061	2.065	0.442
0.25	18298	1381103637000	eJxjZMAFFKD0Qrue3HPfkjDkU+ycNMJaa3DqRwa/4lM3Z3xayMDA6DjBUIiDgeHkPbgcALa4DbM=	f091d2b41b943230	4.096	44.923	13.683	1.178	3.155	0.061	3.81	0.487
0.25	18298	1382601666000	eJxjZMAFFKD0Qrue3HPfkjDkU+ycNMJaa3DqRwa/4lM3Z3xayMDA6PiyWvcCA8PJe3A5AM3GDzk=	739e39652691aefb	3.555	38.933	13.602	1.18	2.533	0.063	2.307	0.326
0.25	18298	1363165460000	eJxjZMAFFKD0Qrue3HPfkjDkU+ycNMJaa3DqRwa/4lM3Z3xayMDAaJv0zwxo8sl7cDkAw54Oig==	5f8dd04b078d786f	3.597	40.562	13.948	1.143	2.657	0.059	1.948	0.488
0.5	18298	1382816019000	eJxjZMAFBKD0Qrue3HPfkjDkU+ycNMJaa3DqRwa/4lM3Z3xayMDA6PjN8ZMFA8PJe3A5AMe+Dyk=	2d2e40a8a4f907d4	1.587	18.401	14.418	1.126	1.647	0.039	1.5	0.308
0.5	18298	1362457209000	eJxjZMAFBKD0Qrue3HPfkjDkU+ycNMJaa3DqRwa/4lM3Z3xayMDAaGtxXGMFA8PJe3A5AL2CDpM=	215d5954259b1e0b	1.354	14.902	14.122	1.128	1.131	0.041	0.934	0.222
0.5	18298	1382481041000	eJxjZMAFBKD0Qrue3HPfkjDkU+ycNMJaa3DqRwa/4lM3Z3xayMDA6PjIa1oGA8PJe3A5AMQ2DvI=	a105774c3ac26a06	1.435	15.529	14.397	1.094	1.484	0.038	1.222	0.357
0.5	18298	1383013926000	eJxjZMAFBKD0Qrue3HPfkjDkU+ycNMJaa3DqRwa/4lM3Z3xayMDA6MTEe6SAgeHkPbgcALS6Dgw=	5ea1c967245a9e34	1.237	13.705	14.448	1.262	1.077	0.041	0.825	0.171
0.5	18298	1380929927000	eJxjZMAFBKD0Qrue3HPfkjDkU+ycNMJaa3DqRwa/4lM3Z3xayMDA6Nh6rTyCgeHkPbgcAMQYDvI=	8b59d1d6f353cffb	1.623	18.841	13.448	1.032	1.915	0.035	1.731	0.538
0.5	18298	1382542875000	eJxjZMAFBKD0Qrue3HPfkjDkU+ycNMJaa3DqRwa/4lM3Z3xayMDA6Pj0l2QFA8PJe3A5AMj2Dzg=	25a5f233f09c270c	1.373	14.896	14.112	1.073	1.01	0.047	0.879	0.18
0.5	18298	1363353445000	eJxjZMAFBKD0Qrue3HPfkjDkU+ycNMJaa3DqRwa/4lM3Z3xayMDAaJtntKiDgeHkPbgcAL0uDo4=	a6c7b7751d0c75d6	1.796	22.226	15.704	1.106	2.717	0.04	3.939	0.642
0.5	18298	1381103618000	eJxjZMAFBKD0Qrue3HPfkjDkU+ycNMJaa3DqRwa/4lM3Z3xayMDA6DjB4PgFBoaT9+ByAMWzDx8=	45c3d7fe0bdeb964	1.601	17.956	14.755	1.087	1.416	0.047	1.165	0.267
0.5	18298	1382656775000	eJxjZMAFBKD0Qrue3HPfkjDkU+ycNMJaa3DqRwa/4lM3Z3xayMDA6PjmiHAEA8PJe3A5AMPzDuM=	4d768abc4dc09200	1.422	15.945	14.367	1.058	1.187	0.048	0.987	0.158
0.5	18298	1362584309000	eJxjZMAFBKD0Qrue3HPfkjDkU+ycNMJaa3DqRwa/4lM3Z3xayMDAaOsQ1cvBwHDyHlwOALRlDfM=	68ba84d153018c70	1.409	15.354	14.683	1.148	1.265	0.041	1.077	0.3
0.5	18298	1383103077000	eJxjZMAFBKD0Qrue3HPfkjDkU+ycNMJaa3DqRwa/4lM3Z3xayMDA6MQeJ9XBwHDyHlwOALF5DdA=	05e66cb1915fb704	1.344	15.277	14.663	1.078	1.434	0.041	1.314	0.236
0.5	18298	1382976801000	eJxjZMAFBKD0Qrue3HPfkjDkU+ycNMJaa3DqRwa/4lM3Z3xayMDA6Pj/uscLBoaT9+ByANFhD84=	1e7e63aadb21e348	1.684	19.714	14.061	1.074	1.919	0.039	1.97	0.362
0.5	18298	1380820066000	eJxjZMAFBKD0Qrue3HPfkjDkU+ycNMJaa3DqRwa/4lM3Z3xayMDA6FjvJXeBgeHkPbgcALxLDn8=	c94b74b722306ea8	1.662	20.223	14.459	1.124	2.137	0.04	1.924	0.589
0.5	18298	1382533993000	eJxjZMAFBKD0Qrue3HPfkjDkU+ycNMJaa3DqRwa/4lM3Z3xayMDA6Pi0aJIGA8PJe3A5AMMtDtk=	c81546d76c7a621c	1.657	19.139	14.785	1.156	2.032	0.04	1.587	0.503
0.5	18298	1363391044000	eJxjZMAFBKD0Qrue3HPfkjDkU+ycNMJaa3DqRwa/4lM3Z3xayMDAaFtQELmAgeHkPbgcAL45Dp0=	fb104f0940c48e82	1.524	16.977	14.622	1.143	1.482	0.043	1.246	0.404
0.5	18298	1381018166000	eJxjZMAFBKD0Qrue3HPfkjDkU+ycNMJaa3DqRwa/4lM3Z3xayMDA6Ngt8egDA8PJe3A5AMczDz0=	770d9226fed0b04b	1.63	19.506	15.346	1.11	2.382	0.044	2.218	0.61
0.5	18298	1382583460000	eJxjZMAFBKD0Qrue3HPfkjDkU+ycNMJaa3DqRwa/4lM3Z3xayMDA6PgiNWEBA8PJe3A5AMYyDxU=	95cf6bef887c9005	1.537	17.047	14.642	1.129	1.54	0.043	1.207	0.317
0.5	18298	1363134755000	eJxjZMAFBKD0Qrue3HPfkjDkU+ycNMJaa3DqRwa/4lM3Z3xayMDAaJuouWEHA8PJe3A5AL8zDrY=	7ae98f54c6835311	1.598	18.881	15.153	1.098	2.115	0.036	2.245	0.483
0.5	18298	1381137922000	eJxjZMAFBKD0Qrue3HPfkjDkU+ycNMJaa3DqRwa/4lM3Z3xayMDA6DjJxvwCA8PJe3A5AL4lDp0=	ae391528ab91c782	1.58	18.189	15.051	1.16	1.733	0.042	1.513	0.397
0.5	18298	1383264633000	eJxjZMAFBKD0Qrue3HPfkjDkU+ycNMJaa3DqRwa/4lM3Z3xayMDA6CTw32EFA8PJe3A5AMAcDsA=	5903cb3808d5872d	1.468	15.253	13.367	1.021	1.214	0.034	0.965	0.236
0.75	18298	1382589163000	eJxjZMAFJKD0Qrue3HPfkjDkU+ycNMJaa3DqRwa/4lM3Z3xayMDA6PhiT+oPBoaT9+ByANP9D9E=	2fc5170411e69989	0.294	3.528	12.704	0.851	0.368	0.014	0.539	0.083
0.75	18298	1362813236000	eJxjZMAFJKD0Qrue3HPfkjDkU+ycNMJaa3DqRwa/4lM3Z3xayMDAaOv7f7MCA8PJe3A5AMZcDus=	2a7909057d624a6b	0.316	3.49	13.51	0.975	0.3	0.015	0.458	0.058
0.75	18298	1383103481000	eJxjZMAFJKD0Qrue3HPfkjDkU+ycNMJaa3DqRwa/4lM3Z3xayMDA6MSe4rKCgeHkPbgcALlPDig=	4692f93841616dcb	0.312	3.737	13.938	0.937	0.414	0.016	0.724	0.147
0.75	18298	1382821661000	eJxjZMAFJKD0Qrue3HPfkjDkU+ycNMJaa3DqRwa/4lM3Z3xayMDA6PhtBqcHA8PJe3A5AMOnDq8=	150eaa32c0e5901c	0.258	3.332	13.265	0.891	0.499	0.011	0.606	0.161
0.75	18298	1380819726000	eJxjZMAFJKD0Qrue3HPfkjDkU+ycNMJaa3DqRwa/4lM3Z3xayMDA6Fjv8m4DA8PJe3A5AMmbDzE=	154f9378a97e4084	0.305	3.563	14.163	1.01	0.423	0.017	0.62	0.105
0.75	18298	1382486944000	eJxjZMAFJKD0Qrue3HPfkjDkU+ycNMJaa3DqRwa/4lM3Z3xayMDA6PhoyUqgwMl7cDkAyIMO/w==	f80d11bcdc16e664	0.302	3.497	13.561	1.03	0.466	0.014	0.577	0.144
0.75	18298	1363386434000	eJxjZMAFJKD0Qrue3HPfkjDkU+ycNMJaa3DqRwa/4lM3Z3xayMDAaFugxXiBgeHkPbgcALqRDjc=	ae3170ed1c62d626	0.278	3.153	13.704	1.122	0.289	0.01	0.431	0.054
0.75	18298	1381017971000	eJxjZMAFJKD0Qrue3HPfkjDkU+ycNMJaa3DqRwa/4lM3Z3xayMDA6Ngt+tKCgeHkPbgcAMCcDpE=	94ad249424ccfed8	0.269	3.128	12.377	0.86	0.245	0.012	0.316	0.003
0.75	18298	1382583570000	eJxjZMAFJKD0Qrue3HPfkjDkU+ycNMJaa3DqRwa/4lM3Z3xayMDA6PginS+AgeHkPbgcAMBkDn0=	2d760b2debec8128	0.316	3.778	14.03	1.006	0.441	0.017	0.61	0.133
0.75	18298	1362635187000	eJxjZMAFJKD0Qrue3HPfkjDkU+ycNMJaa3DqRwa/4lM3Z3xayMDAaOuc9NiCgeHkPbgcAMACDow=	5b3832ceba192da9	0.277	3.196	12.969	1.011	0.344	0.014	0.511	0.118
0.75	18298	1381137061000	eJxjZMAFJKD0Qrue3HPfkjDkU+ycNMJaa3DqRwa/4lM3Z3xayMDA6DhJX6SDgeHkPbgcALqYDi0=	ddcb40236c099d71	0.321	3.785	14.183	1.017	0.503	0.016	0.769	0.162
0.75	18298	1383137529000	eJxjZMAFJKD0Qrue3HPfkjDkU+ycNMJaa3DqRwa/4lM3Z3xayMDA6MSZfWYFA8PJe3A5AMHZDrk=	162e180d1dbbf9a2	0.279	3.148	12.357	0.864	0.192	0.01	0.264	0.003
0.75	18298	1382814479000	eJxjZMAFJKD0Qrue3HPfkjDkU+ycNMJaa3DqRwa/4lM3Z3xayMDA6PhNq2gGA8PJe3A5AMdODvo=	6b7cf1f21b469b93	0.275	3.126	12.54	0.911	0.214	0.011	0.259	0.005
0.75	18298	1362457279000	eJxjZMAFJKD0Qrue3HPfkjDkU+ycNMJaa3DqRwa/4lM3Z3xayMDAaGtxwgpo8sl7cDkAugAOHg==	1ee77ad91107de8f	0.29	3.328	12.959	0.924	0.382	0.012	0.465	0.107
0.75	18298	1382476681000	eJxjZMAFJKD0Qrue3HPfkjDkU+ycNMJaa3DqRwa/4lM3Z3xayMDA6PiIg1+DgeHkPbgcALftDfE=	777b3f6fd36ff84e	0.323	3.764	13.877	0.969	0.401	0.014	0.546	0.1
0.75	18298	1382926993000	eJxjZMAFJKD0Qrue3HPfkjDkU+ycNMJaa3DqRwa/4lM3Z3xayMDA6PjnvlsGA8PJe3A5AM3QD1k=	2ba49674be91b38a	0.319	3.598	13.602	0.989	0.346	0.012	0.5	0.133
0.75	18298	1380929549000	eJxjZMAFJKD0Qrue3HPfkjDkU+ycNMJaa3DqRwa/4lM3Z3xayMDA6Nh6YdMJBoaT9+ByANCND58=	fc8fbd245cdca066	0.313	3.272	12.03	0.94	0.208	0.011	0.3	0.0
0.75	18298	1382517783000	eJxjZMAFJKD0Qrue3HPfkjDkU+ycNMJaa3DqRwa/4lM3Z3xayMDA6Pik2vIGA8PJe3A5AMtVD0A=	34fb09c863eaa9f7	0.235	3.079	13.877	0.844	0.443	0.01	0.572	0.254
0.75	18298	1363299452000	eJxjZMAFJKD0Qrue3HPfkjDkU+ycNMJaa3DqRwa/4lM3Z3xayMDAaJv160gCA8PJe3A5AMx4D1Q=	a776e3903dc9a4b9	0.296	3.779	13.795	0.993	0.468	0.015	0.708	0.163
0.75	18298	1381103473000	eJxjZMAFJKD0Qrue3HPfkjDkU+ycNMJaa3DqRwa/4lM3Z3xayMDA6DhBb2IGA8PJe3A5AL/5Doc=	587ce5ecadcef61e	0.298	3.38	13.367	0.915	0.598	0.01	0.822	0.151
1.0	18298	1382800946000	eJxjZCAEFtr15J77loQhnmLnpBHWWkNQPwj8ik/dnPFpIQMDo+PX6M8BDAwn78HlAMQsD0s=	e6b8efe934378010	0.136	1.555	11.0	0.839	0.055	0.006	0.166	0.0
1.0	18298	1362790207000	eJxjZCAEFtr15J77loQhnmLnpBHWWkNQPwj8ik/dnPFpIQMDo63PAj8JBoaT9+ByALBADgY=	28313fcb99dc911f	0.125	1.444	11.234	0.757	0.085	0.002	0.179	0.0
1.0	18298	1380770640000	eJxjZCAEFtr15J77loQhnmLnpBHWWkNQPwj8ik/dnPFpIQMDo2NN+IcGBoaT9+ByAL5WDvs=	80a9ad97045def93	0.116	1.543	12.959	0.768	0.122	0.004	0.343	0.051
1.0	18298	1382443743000	eJxjZCAEFtr15J77loQhnmLnpBHWWkNQPwj8ik/dnPFpIQMDo+MDwXIJBoaT9+ByALPTDjg=	9564b9fee5721365	0.108	1.341	11.051	0.649	0.036	0.002	0.13	0.0
1.0	18298	1382821314000	eJxjZCAEFtr15J77loQhnmLnpBHWWkNQPwj8ik/dnPFpIQMDo+O3SXsvMDCcvAeXAwDLgw/N	b720a0cbda15b1b8	0.111	1.437	11.551	0.77	0.139	0.003	0.297	0.087
1.0	18298	1362667338000	eJxjZCAEFtr15J77loQhnmLnpBHWWkNQPwj8ik/dnPFpIQMDo62rb6UAA8PJe3A5AKyuDc8=	06119e3c0f294890	0.126	1.474	11.346	0.699	0.041	0.002	0.13	0.0
1.0	18298	1382486941000	eJxjZCAEFtr15J77loQhnmLnpBHWWkNQPwj8ik/dnPFpIQMDo+OjJXM9GBhO3oPLAQDB/w8j	f978805296cbde0f	0.156	1.559	9.887	0.748	0.048	0.003	0.146	0.0
1.0	18298	1383057845000	eJxjZCAEFtr15J77loQhnmLnpBHWWkNQPwj8ik/dnPFpIQMDoxPL6tccDAwn78HlALTVDls=	459da62e609c28d7	0.131	1.513	10.979	0.851	0.055	0.005	0.146	0.0
1.0	18298	1380767163000	eJxjZCAEFtr15J77loQhnmLnpBHWWkNQPwj8ik/dnPFpIQMDo2ON0qMKBoaT9+ByALnEDrA=	c40c55745b9465d4	0.117	1.524	11.459	0.898	0.145	0.003	0.452	0.14
1.0	18298	1382554436000	eJxjZCAEFtr15J77loQhnmLnpBHWWkNQPwj8ik/dnPFpIQMDo+OzVY0LGBhO3oPLAQDFzw9p	2ac94920f35023c0	0.128	1.522	10.653	0.802	0.064	0.004	0.152	0.0
1.0	18298	1362507352000	eJxjZCAEFtr15J77loQhnmLnpBHWWkNQPwj8ik/dnPFpIQMDo631EfcDDAwn78HlALomDro=	56edfb872f4d80bc	0.154	1.568	11.224	0.697	0.066	0.002	0.157	0.0
1.0	18298	1380769503000	eJxjZCAEFtr15J77loQhnmLnpBHWWkNQPwj8ik/dnPFpIQMDo2ON23QJBoaT9+ByALJfDik=	b81e50bf535039f8	0.137	1.51	11.734	0.755	0.054	0.004	0.161	0.009
1.0	18298	1382800952000	eJxjZCAEFtr15J77loQhnmLnpBHWWkNQPwj8ik/dnPFpIQMDo+PXGK4DDAwn78HlALy1DtM=	a71173ffb6af03bc	0.116	1.58	11.051	0.766	0.201	0.004	0.376	0.166
1.0	18298	1363520247000	eJxjZCAEFtr15J77loQhnmLnpBHWWkNQPwj8ik/dnPFpIQMDo22F8pUbDAwn78HlAL22Dvs=	0f4fa77fa088e28b	0.123	1.549	11.163	0.758	0.06	0.006	0.15	0.0
1.0	18298	1382458843000	eJxjZCAEFtr15J77loQhnmLnpBHWWkNQPwj8ik/dnPFpIQMDo+OD7/crGBhO3oPLAQDNiw/m	6fc1510167f95ae4	0.126	1.499	10.122	0.796	0.068	0.002	0.19	0.0
1.0	18298	1382921658000	eJxjZCAEFtr15J77loQhnmLnpBHWWkNQPwj8ik/dnPFpIQMDo+Of3nsTGBhO3oPLAQDKCA+v	ee73aa4feb8360eb	0.137	1.458	10.448	0.736	0.034	0.001	0.129	0.0
1.0	18298	1380765832000	eJxjZCAEFtr15J77loQhnmLnpBHWWkNQPwj8ik/dnPFpIQMDo2MN32QHBoaT9+ByALDTDhU=	5c0092782419568b	0.132	1.66	11.53	0.729	0.125	0.005	0.261	0.014
1.0	18298	1382513444000	eJxjZCAEFtr15J77loQhnmLnpBHWWkNQPwj8ik/dnPFpIQMDo+MTS5YFDAwn78HlALdKDnk=	1ff415b256877cbd	0.116	1.348	10.795	0.813	0.054	0.002	0.14	0.0
1.0	18298	1363225392000	eJxjZCAEFtr15J77loQhnmLnpBHWWkNQPwj8ik/dnPFpIQMDo23ahM0NDAwn78HlALyVDt0=	88505a50cfd6dcd8	0.158	1.609	10.795	0.719	0.063	0.005	0.156	0.0
1.0	18298	1380768359000	eJxjZCAEFtr15J77loQhnmLnpBHWWkNQPwj8ik/dnPFpIQMDo2ONqVIEA8PJe3A5AK30DeM=	91fcf0b8b79d8b40	0.127	1.508	11.204	0.795	0.071	0.005	0.176	0.0
0.375	24060	1383164483000	eJxjZMAFNKD08vkss9hvnceQT7Fz0ghrrcGpHxn8ik/dnPFpIQMDoxM3u+gOBoaT9+ByAJHkDVY=	8ec36f75f15500db	2.638	28.569	14.112	1.185	2.233	0.052	1.634	0.456
0.375	24060	1383057553000	eJxjZMAFNKD08vkss9hvnceQT7Fz0ghrrcGpHxn8ik/dnPFpIQMDoxPL8rIMBoaT9+ByAJy8DgA=	f0cd166e089576bb	2.807	33.629	12.765	1.045	2.036	0.047	1.559	0.41
0.375	24060	1380821178000	eJxjZMAFNKD08vkss9hvnceQT7Fz0ghrrcGpHxn8ik/dnPFpIQMDo2N9tNgEBoaT9+ByAJylDfY=	ca3ac713c4506120	2.913	32.017	14.397	1.171	2.85	0.051	2.824	0.335
0.375	24060	1382553725000	eJxjZMAFNKD08vkss9hvnceQT7Fz0ghrrcGpHxn8ik/dnPFpIQMDo+Oz+Ss8GBhO3oPLAQCsWg7r	9c3b7b1759c8c75f	2.137	23.669	13.622	1.14	1.713	0.05	1.344	0.358
0.375	24060	1362631338000	eJxjZMAFNKD08vkss9hvnceQT7Fz0ghrrcGpHxn8ik/dnPFpIQMDo62zhoYAA8PJe3A5AI8/DRU=	c376ce6d79e6e641	2.732	30.543	14.153	1.163	2.138	0.055	1.592	0.505
0.375	24060	1381020623000	eJxjZMAFNKD08vkss9hvnceQT7Fz0ghrrcGpHxn8ik/dnPFpIQMDo2O3XcIMBoaT9+ByAKBnDjc=	5014da1104d9db83	2.806	31.324	13.561	1.146	2.073	0.055	1.562	0.295
0.375	24060	1382578764000	eJxjZMAFNKD08vkss9hvnceQT7Fz0ghrrcGpHxn8ik/dnPFpIQMDo+ML2R0PGBhO3oPLAQCtnA8T	4c8c9860aa39bf2d	2.761	33.16	15.153	1.153	3.276	0.049	3.535	0.41
0.375	24060	1362769742000	eJxjZMAFNKD08vkss9hvnceQT7Fz0ghrrcGpHxn8ik/dnPFpIQMDo613BscGBoaT9+ByAJqnDd0=	a32fd6e843720b04	3.025	35.25	14.734	1.167	3.533	0.051	4.68	0.515
0.375	24060	1381138986000	eJxjZMAFNKD08vkss9hvnceQT7Fz0ghrrcGpHxn8ik/dnPFpIQMDo+MknxIBBoaT9+ByAJt6Ddg=	1366c4931759f315	2.552	28.951	14.571	1.167	2.22	0.057	2.078	0.287
0.375	24060	1383182909000	eJxjZMAFNKD08vkss9hvnceQT7Fz0ghrrcGpHxn8ik/dnPFpIQMDoxOPgp0HA8PJe3A5AI/MDSk=	b407f73fb026d4e8	2.598	30.562	14.897	1.157	2.531	0.054	2.254	0.378
0.375	24060	1382610531000	eJxjZMAFNKD08vkss9hvnceQT7Fz0ghrrcGpHxn8ik/dnPFpIQMDo+MrpqIdDAwn78HlAKXEDow=	49e67da81ed4fc98	2.537	27.676	13.193	1.048	1.789	0.049	1.258	0.374
0.375	24060	1363491607000	eJxjZMAFNKD08vkss9hvnceQT7Fz0ghrrcGpHxn8ik/dnPFpIQMDo21Z3sUbDAwn78HlAKvZDv8=	87d476b7de742586	2.829	30.991	14.102	1.177	2.24	0.061	1.622	0.558
0.375	24060	1383096835000	eJxjZMAFNKD08vkss9hvnceQT7Fz0ghrrcGpHxn8ik/dnPFpIQMDoxPbv9s7GBhO3oPLAQCsmQ8O	26a0120a02b16d39	2.826	31.541	14.448	1.159	2.432	0.056	1.828	0.548
0.375	24060	1383082962000	eJxjZMAFNKD08vkss9hvnceQT7Fz0ghrrcGpHxn8ik/dnPFpIQMDoxObtk4AA8PJe3A5AI94DSQ=	0072ade5f0f39cf5	2.858	30.887	14.03	1.174	2.212	0.05	2.024	0.359
0.375	24060	1380931490000	eJxjZMAFNKD08vkss9hvnceQT7Fz0ghrrcGpHxn8ik/dnPFpIQMDo2Pru4ALDAwn78HlAK0hDwk=	2d04ab5cda957aa0	3.096	35.939	14.091	1.159	3.449	0.045	4.407	0.596
0.375	24060	1382564244000	eJxjZMAFNKD08vkss9hvnceQT7Fz0ghrrcGpHxn8ik/dnPFpIQMDo+NzBy0FBoaT9+ByAJzpDec=	c452108d870e141e	2.425	26.0	13.632	1.138	1.675	0.051	1.041	0.301
0.375	24060	1363338050000	eJxjZMAFNKD08vkss9hvnceQT7Fz0ghrrcGpHxn8ik/dnPFpIQMDo22u+84LDAwn78HlAKb4Dq8=	b55bc25ea3ed3553	2.856	34.367	13.959	1.14	3.14	0.04	4.039	0.507
0.375	24060	1381105107000	eJxjZMAFNKD08vkss9hvnceQT7Fz0ghrrcGpHxn8ik/dnPFpIQMDo+ME9wYLBoaT9+ByAJ3sDgU=	efbfc0549cf58a9d	2.936	31.976	14.051	1.187	2.363	0.057	1.977	0.433
0.375	24060	1382597469000	eJxjZMAFNKD08vkss9hvnceQT7Fz0ghrrcGpHxn8ik/dnPFpIQMDo+NLa2UPBoaT9+ByAJ6CDgU=	bfa0b02ec84c0845	2.32	24.936	11.979	1.096	1.547	0.049	0.934	0.374
0.375	24060	1362527879000	eJxjZMAFNKD08vkss9hvnceQT7Fz0ghrrcGpHxn8ik/dnPFpIQMDo63N3/oIBoaT9+ByAKUhDoI=	94856a8e083d5070	3.014	34.292	14.163	1.173	2.518	0.054	2.302	0.352
0.625	24060	1381138978000	eJxjZMAFRKD08vkss9hvnceQT7Fz0ghrrcGpHxn8ik/dnPFpIQMDo+Mkn5ALDAwn78HlAJv6DmQ=	968806ec26487d42	0.67	8.083	13.938	1.139	0.93	0.027	0.97	0.411
0.625	24060	1381104802000	eJxjZMAFRKD08vkss9hvnceQT7Fz0ghrrcGpHxn8ik/dnPFpIQMDo+MEpxsXGBhO3oPLAQCi9A7c	80cfaa93a12075dc	0.622	7.46	14.836	1.113	0.877	0.026	0.967	0.25
0.625	24060	1382634180000	eJxjZMAFRKD08vkss9hvnceQT7Fz0ghrrcGpHxn8ik/dnPFpIQMDo+PrbN8FDAwn78HlAKDKDqU=	0c72c2d4f27bd2f0	0.49	5.781	13.602	0.952	0.594	0.019	0.607	0.125
0.625	24060	1362502850000	eJxjZMAFRKD08vkss9hvnceQT7Fz0ghrrcGpHxn8ik/dnPFpIQMDo611/dQLDAwn78HlAJzqDn0=	4e2336822631fcf8	0.597	7.027	14.234	1.059	0.624	0.027	0.668	0.096
0.625	24060	1383173780000	eJxjZMAFRKD08vkss9hvnceQT7Fz0ghrrcGpHxn8ik/dnPFpIQMDoxP3lE8KDAwn78HlAJc3DhQ=	e7ff651197157096	0.579	6.819	14.397	1.103	0.899	0.023	0.858	0.256
0.625	24060	1382979734000	eJxjZMAFRKD08vkss9hvnceQT7Fz0ghrrcGpHxn8ik/dnPFpIQMDoxMDC+cHBoaT9+ByAIs1DWA=	f41c274463d2d5df	0.422	4.77	13.061	0.987	0.532	0.015	0.61	0.099
0.625	24060	1380931258000	eJxjZMAFRKD08vkss9hvnceQT7Fz0ghrrcGpHxn8ik/dnPFpIQMDo2Prq2MTGBhO3oPLAQCoKw8n	18cf601ec5832ed2	0.573	6.882	14.54	1.043	0.847	0.025	1.085	0.378
0.625	24060	1382533993000	eJxjZMAFRKD08vkss9hvnceQT7Fz0ghrrcGpHxn8ik/dnPFpIQMDo+PTokkaDAwn78HlAJ5PDnM=	2dfb44b71ea9f539	0.481	5.645	13.867	1.04	0.415	0.021	0.524	0.031
0.625	24060	1362581119000	eJxjZMAFRKD08vkss9hvnceQT7Fz0ghrrcGpHxn8ik/dnPFpIQMDo62D5gMJBoaT9+ByAJI0Db8=	da985665eff26f97	0.543	6.166	13.969	1.057	0.53	0.022	0.531	0.056
0.625	24060	1381104802000	eJxjZMAFRKD08vkss9hvnceQT7Fz0ghrrcGpHxn8ik/dnPFpIQMDo+MEpxsXGBhO3oPLAQCi9A7c	80cfaa93a12075dc	0.622	7.46	14.836	1.113	0.877	0.026	0.965	0.25
0.625	24060	1382627321000	eJxjZMAFRKD08vkss9hvnceQT7Fz0ghrrcGpHxn8ik/dnPFpIQMDo+NrpiUrGBhO3oPLAQCfww6b	ea8d9a0e610f2ce0	0.534	6.213	13.346	0.953	0.522	0.024	0.503	0.105
0.625	24060	1363330722000	eJxjZMAFRKD08vkss9hvnceQT7Fz0ghrrcGpHxn8ik/dnPFpIQMDo23O9RcXGBhO3oPLAQCqiA9Z	68fe86f5e37dcf86	0.699	8.591	15.142	1.04	1.144	0.029	1.206	0.351
0.625	24060	1383255058000	eJxjZMAFRKD08vkss9hvnceQT7Fz0ghrrcGpHxn8ik/dnPFpIQMDo5NArloAA8PJe3A5AIvIDVY=	8a4c94ab2f1eede8	0.587	6.444	13.806	1.027	0.665	0.023	0.67	0.175
0.625	24060	1382916501000	eJxjZMAFRKD08vkss9hvnceQT7Fz0ghrrcGpHxn8ik/dnPFpIQMDo+Mfez0OBoaT9+ByAJUKDdM=	2851aa76c9a39431	0.545	5.956	13.612	1.044	0.536	0.024	0.622	0.169
0.625	24060	1380820428000	eJxjZMAFRKD08vkss9hvnceQT7Fz0ghrrcGpHxn8ik/dnPFpIQMDo2O9/5IHDAwn78HlAKB3DrQ=	4f15182ee4863e90	0.543	6.27	13.948	0.994	0.492	0.025	0.577	0.083
0.625	24060	1382506554000	eJxjZMAFRKD08vkss9hvnceQT7Fz0ghrrcGpHxn8ik/dnPFpIQMDo+Pj848mMDCcvAeXAwCuXQ+G	7828fe2a3a3a05e8	0.581	7.045	14.857	1.036	0.765	0.026	0.897	0.301
0.625	24060	1363159154000	eJxjZMAFRKD08vkss9hvnceQT7Fz0ghrrcGpHxn8ik/dnPFpIQMDo23S3L8BDAwn78HlAKB5Dqo=	e9870d9b65f5441a	0.562	6.622	14.571	1.077	0.566	0.025	0.683	0.083
0.625	24060	1381020560000	eJxjZMAFRKD08vkss9hvnceQT7Fz0ghrrcGpHxn8ik/dnPFpIQMDo2O3bVYDA8PJe3A5AJd9DhQ=	cfd8b09032da4b42	0.594	7.016	15.122	1.104	0.785	0.026	0.969	0.29
0.625	24060	1382603339000	eJxjZMAFRKD08vkss9hvnceQT7Fz0ghrrcGpHxn8ik/dnPFpIQMDo+PLKVt+MDCcvAeXAwCuEQ+L	1b1692c7fdd814a7	0.559	6.809	15.285	1.048	0.705	0.025	0.828	0.178
0.625	24060	1363297249000	eJxjZMAFRKD08vkss9hvnceQT7Fz0ghrrcGpHxn8ik/dnPFpIQMDo23WTbUXDAwn78HlAKB4Dq8=	bd59c2dd57b5dc21	0.628	7.538	14.693	1.185	0.599	0.029	0.716	0.16
0.875	24060	1382636470000	eJxjZMAFZKD08vkss9hvnceQT7Fz0ghrrcGpHxn8ik/dnPFpIQMDo+PrPrsPDAwn78HlAKm5DxE=	7be227fcd0edc908	0.164	1.898	12.469	0.819	0.118	0.005	0.277	0.038
0.875	24060	1380930534000	eJxjZMAFZKD08vkss9hvnceQT7Fz0ghrrcGpHxn8ik/dnPFpIQMDo2Pr/V0FDAwn78HlAKhHDvg=	db5cb91c5f7c3165	0.173	2.075	14.132	0.911	0.311	0.008	0.567	0.184
0.875	24060	1362781516000	eJxjZMAFZKD08vkss9hvnceQT7Fz0ghrrcGpHxn8ik/dnPFpIQMDo62P9IYHDAwn78HlAJ2ADl0=	76833a372c158429	0.173	2.029	12.816	0.826	0.158	0.006	0.241	0.0
0.875	24060	1383085491000	eJxjZMAFZKD08vkss9hvnceQT7Fz0ghrrcGpHxn8ik/dnPFpIQMDoxNb4GELBoaT9+ByAJSBDb0=	8189d395dc23e351	0.169	1.909	12.04	0.935	0.066	0.004	0.168	0.0
0.875	24060	1383013656000	eJxjZMAFZKD08vkss9hvnceQT7Fz0ghrrcGpHxn8ik/dnPFpIQMDoxMT59IDDAwn78HlAJVrDds=	478c87569b5e4b01	0.161	2.006	12.408	0.789	0.126	0.007	0.246	0.0
0.875	24060	1381104495000	eJxjZMAFZKD08vkss9hvnceQT7Fz0ghrrcGpHxn8ik/dnPFpIQMDo+MEO80ZDAwn78HlAJijDfk=	2af0ca08404b0191	0.143	2.025	13.04	0.886	0.236	0.005	0.381	0.045
0.875	24060	1382542015000	eJxjZMAFZKD08vkss9hvnceQT7Fz0ghrrcGpHxn8ik/dnPFpIQMDo+PTN78kGBhO3oPLAQCuZw9N	6c0af9cd200ba1ce	0.19	2.067	12.448	0.943	0.33	0.007	0.445	0.08
0.875	24060	1362624006000	eJxjZMAFZKD08vkss9hvnceQT7Fz0ghrrcGpHxn8ik/dnPFpIQMDo63TDvcCBoaT9+ByAJpfDhc=	f1ae7e1fb6210f79	0.181	1.997	12.255	0.823	0.176	0.006	0.255	0.0
0.875	24060	1382570316000	eJxjZMAFZKD08vkss9hvnceQT7Fz0ghrrcGpHxn8ik/dnPFpIQMDo+PzORceMDCcvAeXAwCyAw+d	1f16059214180f7e	0.181	1.902	11.357	0.684	0.085	0.006	0.157	0.0
0.875	24060	1380820337000	eJxjZMAFZKD08vkss9hvnceQT7Fz0ghrrcGpHxn8ik/dnPFpIQMDo2O9n2MGA8PJe3A5AJdKDeA=	93caf56c2c2ffbc9	0.186	1.874	11.663	0.781	0.09	0.005	0.154	0.0
0.875	24060	1362506035000	eJxjZMAFZKD08vkss9hvnceQT7Fz0ghrrcGpHxn8ik/dnPFpIQMDo631Bn0LBoaT9+ByAJTwDbg=	7f85e31916e6adac	0.15	1.735	10.306	0.786	0.069	0.002	0.168	0.0
0.875	24060	1383223217000	eJxjZMAFZKD08vkss9hvnceQT7Fz0ghrrcGpHxn8ik/dnPFpIQMDoxNfu3cGA8PJe3A5AJQBDbM=	de42d6fd6a3601b3	0.166	1.891	12.234	0.837	0.161	0.007	0.354	0.098
0.875	24060	1382905325000	eJxjZMAFZKD08vkss9hvnceQT7Fz0ghrrcGpHxn8ik/dnPFpIQMDo+PvKUtPMDCcvAeXAwCvAg9m	83f8030404de9204	0.148	1.9	10.897	0.772	0.086	0.004	0.173	0.0
0.875	24060	1381019583000	eJxjZMAFZKD08vkss9hvnceQT7Fz0ghrrcGpHxn8ik/dnPFpIQMDo2O3XpMEA8PJe3A5AJWFDb0=	c6f6ce4e5b107b17	0.165	1.881	13.102	0.943	0.169	0.006	0.315	0.0
0.875	24060	1363389763000	eJxjZMAFZKD08vkss9hvnceQT7Fz0ghrrcGpHxn8ik/dnPFpIQMDo21BzNkdDAwn78HlAKN3Drc=	4349a63dbf25bddd	0.151	1.883	11.877	0.903	0.089	0.005	0.193	0.0
0.875	24060	1382503662000	eJxjZMAFZKD08vkss9hvnceQT7Fz0ghrrcGpHxn8ik/dnPFpIQMDo+PjxQc3MDCcvAeXAwCurg9h	17dc800aca9569f1	0.173	1.984	11.693	0.644	0.159	0.007	0.264	0.0
0.875	24060	1383054112000	eJxjZMAFZKD08vkss9hvnceQT7Fz0ghrrcGpHxn8ik/dnPFpIQMDoxNL0VegwMl7cDkAlk0N1g==	e54265733e403704	0.174	2.074	11.448	0.867	0.176	0.007	0.26	0.0
0.875	24060	1381138410000	eJxjZMAFZKD08vkss9hvnceQT7Fz0ghrrcGpHxn8ik/dnPFpIQMDo+Mk51UCDAwn78HlAJk0Dfk=	3666f7d8b896f8d9	0.148	1.934	12.714	0.82	0.162	0.007	0.308	0.018
0.875	24060	1382546127000	eJxjZMAFZKD08vkss9hvnceQT7Fz0ghrrcGpHxn8ik/dnPFpIQMDo+Mz7R0zGBhO3oPLAQClig7L	369d163f6ea9da0d	0.18	1.975	11.642	0.907	0.128	0.007	0.24	0.0
0.875	24060	1363218456000	eJxjZMAFZKD08vkss9hvnceQT7Fz0ghrrcGpHxn8ik/dnPFpIQMDo22a2t0DDAwn78HlAKDNDo8=	9bcc4d56dfdb5ec0	0.134	1.551	10.734	0.832	0.078	0.004	0.128	0.0
0.25	31593	1362489022000	eJxjZMAFFKD0Oqsic+GTJzDkU+ycNMJaa3DqRwa/4lM3Z3xayMDAaGu1ZpoBA8PJe3A5AHk5Dbc=	9ea6716677dea751	3.973	43.045	12.295	1.073	2.54	0.058	1.844	0.477
0.25	31593	1381022201000	eJxjZMAFFKD0Oqsic+GTJzDkU+ycNMJaa3DqRwa/4lM3Z3xayMDA6NgdVrKCgeHkPbgcAH4UDgw=	333f0a3fa8b87411	3.667	42.41	14.306	1.173	2.993	0.062	2.59	0.467
0.25	31593	1382571534000	eJxjZMAFFKD0Oqsic+GTJzDkU+ycNMJaa3DqRwa/4lM3Z3xayMDA6Ph8fdoGBoaT9+ByAIleDrs=	5cf2ddc3c251f44e	3.761	41.394	13.081	1.191	2.539	0.062	2.516	0.286
0.25	31593	1362815176000	eJxjZMAFFKD0Oqsic+GTJzDkU+ycNMJaa3DqRwa/4lM3Z3xayMDAaOsn6+vAwHDyHlwOAG42DQM=	695504a512fd52e6	3.891	44.979	14.01	1.176	3.212	0.061	4.41	0.308
0.25	31593	1381139895000	eJxjZMAFFKD0Oqsic+GTJzDkU+ycNMJaa3DqRwa/4lM3Z3xayMDA6DgpKugGA8PJe3A5AH9tDiU=	d55ef4e6538e3f61	3.362	36.609	13.102	1.181	2.235	0.053	1.963	0.245
0.25	31593	1383092059000	eJxjZMAFFKD0Oqsic+GTJzDkU+ycNMJaa3DqRwa/4lM3Z3xayMDA6MS29XcFA8PJe3A5AICKDj4=	bf3a49a21e98fde0	3.24	34.628	12.724	1.13	1.849	0.059	1.207	0.29
0.25	31593	1382931583000	eJxjZMAFFKD0Oqsic+GTJzDkU+ycNMJaa3DqRwa/4lM3Z3xayMDA6PhXNUCCgeHkPbgcAHiaDZk=	f64d40ec48ad142e	3.379	34.809	12.255	1.087	1.623	0.054	0.809	0.264
0.25	31593	1363217574000	eJxjZMAFFKD0Oqsic+GTJzDkU+ycNMJaa3DqRwa/4lM3Z3xayMDAaJsmmVHAwHDyHlwOAHPDDWI=	2c1c17d59c3959cc	3.792	42.064	13.571	1.174	2.971	0.063	2.868	0.489
0.25	31593	1382522594000	eJxjZMAFFKD0Oqsic+GTJzDkU+ycNMJaa3DqRwa/4lM3Z3xayMDA6PjkyKILDAwn78HlAI+/Dyk=	7816b33524d21091	3.486	40.495	13.816	1.144	2.715	0.059	2.176	0.53
0.25	31593	1383054116000	eJxjZMAFFKD0Oqsic+GTJzDkU+ycNMJaa3DqRwa/4lM3Z3xayMDA6MRSzLKAgeHkPbgcAG//DSs=	c3ca34fd53fe2d94	3.732	43.328	13.724	1.18	2.944	0.065	2.633	0.366
0.25	31593	1380932784000	eJxjZMAFFKD0Oqsic+GTJzDkU+ycNMJaa3DqRwa/4lM3Z3xayMDA6NjGxN/AwHDyHlwOAHBkDSY=	b052d6a50af1591f	3.569	39.278	12.632	1.108	2.273	0.059	1.498	0.457
0.25	31593	1382552481000	eJxjZMAFFKD0Oqsic+GTJzDkU+ycNMJaa3DqRwa/4lM3Z3xayMDA6PisZ80LBoaT9+ByAI5HDxU=	f68bd628da511577	4.005	44.885	14.071	1.186	3.044	0.059	2.538	0.543
0.25	31593	1362842991000	eJxjZMAFFKD0Oqsic+GTJzDkU+ycNMJaa3DqRwa/4lM3Z3xayMDAaOt/dOcMBoaT9+ByAIPrDnA=	85bd4b1843d70e92	4.199	46.163	13.428	1.189	3.141	0.06	4.111	0.417
0.25	31593	1381106082000	eJxjZMAFFKD0Oqsic+GTJzDkU+ycNMJaa3DqRwa/4lM3Z3xayMDA6DghLOECA8PJe3A5AH9tDiU=	e6fd9267af37310e	3.56	42.586	13.673	1.108	3.139	0.052	2.383	0.593
0.25	31593	1382822445000	eJxjZMAFFKD0Oqsic+GTJzDkU+ycNMJaa3DqRwa/4lM3Z3xayMDA6Pht8X+gWSfvweUAk+QPbw==	83814d1290dcdc4a	3.698	39.411	13.612	1.196	2.661	0.061	1.885	0.728
0.25	31593	1363402227000	eJxjZMAFFKD0Oqsic+GTJzDkU+ycNMJaa3DqRwa/4lM3Z3xayMDAaFso9deCgeHkPbgcAHo5Dcs=	64f5d10e71766395	3.471	38.995	12.571	1.111	2.549	0.048	1.808	0.455
0.25	31593	1382486984000	eJxjZMAFFKD0Oqsic+GTJzDkU+ycNMJaa3DqRwa/4lM3Z3xayMDA6PhoqasDA8PJe3A5AIBaDhs=	1407b00561f20f87	3.528	39.464	12.724	1.106	2.308	0.053	1.741	0.339
0.25	31593	1382981986000	eJxjZMAFFKD0Oqsic+GTJzDkU+ycNMJaa3DqRwa/4lM3Z3xayMDA6MSglnaBgeHkPbgcAHNJDWw=	9c75105420f4adcb	3.778	43.204	13.673	1.188	2.767	0.066	2.302	0.351
0.25	31593	1380821531000	eJxjZMAFFKD0Oqsic+GTJzDkU+ycNMJaa3DqRwa/4lM3Z3xayMDA6FifUFnBwHDyHlwOAHuTDd8=	1647158c63afdf28	3.612	43.44	14.387	1.159	3.207	0.059	3.108	0.562
0.25	31593	1382533993000	eJxjZMAFFKD0Oqsic+GTJzDkU+ycNMJaa3DqRwa/4lM3Z3xayMDA6Pi0aJIGA8PJe3A5AICQDiA=	ee869454596d735c	3.341	39.647	13.173	1.046	2.808	0.048	2.718	0.417
0.5	31593	1380932685000	eJxjZMAFBKD0Oqsic+GTJzDkU+ycNMJaa3DqRwa/4lM3Z3xayMDA6NjG0AM06+Q9uBwAdQcN2Q==	67d7a98a6ed5133c	1.088	11.315	13.367	1.028	0.803	0.035	0.657	0.052
0.5	31593	1382535449000	eJxjZMAFBKD0Oqsic+GTJzDkU+ycNMJaa3DqRwa/4lM3Z3xayMDA6Pi04+QKBoaT9+ByAIWpDt0=	1aca87a7aadbca5a	1.263	14.388	14.581	1.114	1.264	0.043	1.083	0.279
0.5	31593	1362838558000	eJxjZMAFBKD0Oqsic+GTJzDkU+ycNMJaa3DqRwa/4lM3Z3xayMDAaOvfJGrAwHDyHlwOAGnvDRE=	6d7727b3f79575c2	1.473	16.495	15.153	1.141	1.329	0.046	1.123	0.268
0.5	31593	1381105557000	eJxjZMAFBKD0Oqsic+GTJzDkU+ycNMJaa3DqRwa/4lM3Z3xayMDA6DjBL46DgeHkPbgcAG1fDUM=	1d307aca07830a5a	1.239	13.733	14.438	1.057	1.156	0.039	0.878	0.266
0.5	31593	1382800947000	eJxjZMAFBKD0Oqsic+GTJzDkU+ycNMJaa3DqRwa/4lM3Z3xayMDA6Pg1+rsFA8PJe3A5AIB7Dn4=	15f3d241187207ce	1.389	16.056	14.795	1.148	1.555	0.043	1.462	0.222
0.5	31593	1363378375000	eJxjZMAFBKD0Oqsic+GTJzDkU+ycNMJaa3DqRwa/4lM3Z3xayMDAaJu/njOCgeHkPbgcAHBbDXo=	180f0793adf2b37f	1.801	21.603	14.561	1.103	2.53	0.031	2.561	0.582
0.5	31593	1382443783000	eJxjZMAFBKD0Oqsic+GTJzDkU+ycNMJaa3DqRwa/4lM3Z3xayMDA6PhASDiCgeHkPbgcAG7qDVw=	0ebdf67d3022ccde	1.809	21.657	14.54	1.132	2.376	0.04	3.602	0.431
0.5	31593	1382810840000	eJxjZMAFBKD0Oqsic+GTJzDkU+ycNMJaa3DqRwa/4lM3Z3xayMDA6Pj10+sDDAwn78HlAJCnD5E=	c4cf4fbf83a359aa	1.403	15.586	14.469	1.007	1.476	0.032	1.217	0.449
0.5	31593	1380821499000	eJxjZMAFBKD0Oqsic+GTJzDkU+ycNMJaa3DqRwa/4lM3Z3xayMDA6Fgf/6eCgeHkPbgcAHywDlE=	938958d326b3c429	1.415	15.983	14.418	1.117	1.414	0.041	1.203	0.454
0.5	31593	1382469520000	eJxjZMAFBKD0Oqsic+GTJzDkU+ycNMJaa3DqRwa/4lM3Z3xayMDA6Phw1qkGBoaT9+ByAIRkDsQ=	b2da326d051bcd1d	1.437	17.0	14.795	1.123	1.598	0.04	1.22	0.501
0.5	31593	1362671645000	eJxjZMAFBKD0Oqsic+GTJzDkU+ycNMJaa3DqRwa/4lM3Z3xayMDAaOvab+jBwHDyHlwOAG0JDUg=	c50804ce57ecaaae	0.948	10.865	13.969	1.086	0.94	0.029	0.74	0.266
0.5	31593	1381021442000	eJxjZMAFBKD0Oqsic+GTJzDkU+ycNMJaa3DqRwa/4lM3Z3xayMDA6Njtdf8CA8PJe3A5AH9JDoM=	4bda8f0a10f8187d	1.137	11.959	13.673	1.067	0.921	0.036	0.736	0.138
0.5	31593	1382612258000	eJxjZMAFBKD0Oqsic+GTJzDkU+ycNMJaa3DqRwa/4lM3Z3xayMDA6PhK5swFBoaT9+ByAIGbDqE=	a532f71b616012be	1.726	20.047	14.969	1.146	2.186	0.04	2.139	0.465
0.5	31593	1362521629000	eJxjZMAFBKD0Oqsic+GTJzDkU+ycNMJaa3DqRwa/4lM3Z3xayMDAaGszT9GDgeHkPbgcAGxwDT4=	1841a2eb547874cb	1.766	20.064	14.836	1.129	2.26	0.043	2.466	0.375
0.5	31593	1381139706000	eJxjZMAFBKD0Oqsic+GTJzDkU+ycNMJaa3DqRwa/4lM3Z3xayMDA6DgpvGACA8PJe3A5AHaPDeg=	1a92ff418d6d154d	1.422	15.89	14.061	1.069	1.517	0.037	1.335	0.316
0.5	31593	1383184549000	eJxjZMAFBKD0Oqsic+GTJzDkU+ycNMJaa3DqRwa/4lM3Z3xayMDA6MRj6dLBwHDyHlwOAGjXDRE=	bb3ce660bb5174e5	1.386	16.766	15.459	1.143	1.655	0.045	1.477	0.424
0.5	31593	1382810612000	eJxjZMAFBKD0Oqsic+GTJzDkU+ycNMJaa3DqRwa/4lM3Z3xayMDA6Pj1faECA8PJe3A5AICRDnQ=	ac81135e3af7288b	1.314	13.71	13.163	1.053	1.075	0.033	0.795	0.193
0.5	31593	1363488192000	eJxjZMAFBKD0Oqsic+GTJzDkU+ycNMJaa3DqRwa/4lM3Z3xayMDAaFtmtQ0ocPIeXA4AbtUNYQ==	07b58a302336a80a	1.573	18.154	14.153	1.084	1.742	0.044	1.274	0.415
0.5	31593	1382468228000	eJxjZMAFBKD0Oqsic+GTJzDkU+ycNMJaa3DqRwa/4lM3Z3xayMDA6PiwXXgBA8PJe3A5AHo7Dho=	c87e5f8b9675c821	1.453	17.604	15.765	1.134	1.744	0.051	1.443	0.483
0.5	31593	1382998240000	eJxjZMAFBKD0Oqsic+GTJzDkU+ycNMJaa3DqRwa/4lM3Z3xayMDA6MQolw0UOHkPLgcAYUUMig==	b0cf4755fab025d7	1.556	18.462	15.346	1.145	1.899	0.042	1.67	0.615
0.75	31593	1380821421000	eJxjZMAFJKD0Oqsic+GTJzDkU+ycNMJaa3DqRwa/4lM3Z3xayMDA6Fgfdxpo1sl7cDkAgWEOdw==	69078ea2f72c71f5	0.253	2.832	11.948	0.806	0.189	0.01	0.232	0.021
0.75	31593	1382538173000	eJxjZMAFJKD0Oqsic+GTJzDkU+ycNMJaa3DqRwa/4lM3Z3xayMDA6Ph0U5QHA8PJe3A5AH/IDkA=	40032d8f7d14ecec	0.263	3.441	14.857	0.972	0.622	0.016	1.051	0.603
0.75	31593	1362791732000	eJxjZMAFJKD0Oqsic+GTJzDkU+ycNMJaa3DqRwa/4lM3Z3xayMDAaOuzfbICA8PJe3A5AHbODbk=	bcdfa29ecb596193	0.261	3.137	14.132	1.005	0.322	0.01	0.531	0.151
0.75	31593	1381020687000	eJxjZMAFJKD0Oqsic+GTJzDkU+ycNMJaa3DqRwa/4lM3Z3xayMDA6NhtHzWDgeHkPbgcAHb+DcM=	141dd42fdeecc973	0.247	2.938	13.224	1.004	0.331	0.011	0.443	0.08
0.75	31593	1382601749000	eJxjZMAFJKD0Oqsic+GTJzDkU+ycNMJaa3DqRwa/4lM3Z3xayMDA6PiypoiDgeHkPbgcAHqUDeY=	5bf2c725fd174bfe	0.243	2.727	12.03	0.913	0.216	0.011	0.309	0.0
0.75	31593	1363497653000	eJxjZMAFJKD0Oqsic+GTJzDkU+ycNMJaa3DqRwa/4lM3Z3xayMDAaFt2WpiDgeHkPbgcAHIIDV8=	71712efac0841e78	0.249	2.903	12.459	0.917	0.304	0.011	0.387	0.02
0.75	31593	1381139536000	eJxjZMAFJKD0Oqsic+GTJzDkU+ycNMJaa3DqRwa/4lM3Z3xayMDA6Dgp5EYDA8PJe3A5AH7XDkU=	43af440c00ef70e2	0.213	2.699	12.948	0.848	0.258	0.006	0.402	0.1
0.75	31593	1383172030000	eJxjZMAFJKD0Oqsic+GTJzDkU+ycNMJaa3DqRwa/4lM3Z3xayMDA6MRdZWfAwHDyHlwOAGrsDPs=	08bfc31002608c3b	0.241	2.881	13.224	0.847	0.314	0.01	0.545	0.162
0.75	31593	1382809177000	eJxjZMAFJKD0Oqsic+GTJzDkU+ycNMJaa3DqRwa/4lM3Z3xayMDA6Pj1ZvcKBoaT9+ByAItnDwg=	755a41f464d44b93	0.236	2.681	13.234	0.974	0.196	0.01	0.324	0.067
0.75	31593	1362622023000	eJxjZMAFJKD0Oqsic+GTJzDkU+ycNMJaa3DqRwa/4lM3Z3xayMDAaOs0izWCgeHkPbgcAG8SDTw=	109293f78aade88a	0.239	2.938	13.173	0.948	0.363	0.011	0.501	0.124
0.75	31593	1382466522000	eJxjZMAFJKD0Oqsic+GTJzDkU+ycNMJaa3DqRwa/4lM3Z3xayMDA6Pgwl3sCA8PJe3A5AHqDDfA=	8834a3d2448996a0	0.245	2.883	14.275	0.942	0.322	0.01	0.375	0.021
0.75	31593	1383054114000	eJxjZMAFJKD0Oqsic+GTJzDkU+ycNMJaa3DqRwa/4lM3Z3xayMDA6MRS9OcCA8PJe3A5AH3XDko=	68a1ecd07859fbaf	0.264	3.277	14.755	1.008	0.409	0.015	0.794	0.268
0.75	31593	1380931710000	eJxjZMAFJKD0Oqsic+GTJzDkU+ycNMJaa3DqRwa/4lM3Z3xayMDA6Nj6cY0BA8PJe3A5AIDWDlk=	3c743b1ea915ac0d	0.298	3.538	14.428	0.924	0.524	0.015	0.743	0.341
0.75	31593	1382550974000	eJxjZMAFJKD0Oqsic+GTJzDkU+ycNMJaa3DqRwa/4lM3Z3xayMDA6PisdJ0BA8PJe3A5AH+lDkA=	b46e44eaa9c5bb4a	0.234	2.913	13.642	0.921	0.317	0.01	0.618	0.218
0.75	31593	1363405962000	eJxjZMAFJKD0Oqsic+GTJzDkU+ycNMJaa3DqRwa/4lM3Z3xayMDAaFsY/FuAgeHkPbgcAHg7DdI=	83bc10d2faae00f9	0.244	2.884	13.367	0.88	0.275	0.012	0.404	0.138
0.75	31593	1381105320000	eJxjZMAFJKD0Oqsic+GTJzDkU+ycNMJaa3DqRwa/4lM3Z3xayMDA6DjB64ADA8PJe3A5AHktDeE=	2780a1e426a00127	0.242	3.116	13.173	0.838	0.332	0.011	0.489	0.125
0.75	31593	1382800952000	eJxjZMAFJKD0Oqsic+GTJzDkU+ycNMJaa3DqRwa/4lM3Z3xayMDA6Pg1husAA8PJe3A5AH1YDiI=	e733829d1b8a8362	0.262	3.296	13.071	0.875	0.342	0.013	0.61	0.211
0.75	31593	1362537513000	eJxjZMAFJKD0Oqsic+GTJzDkU+ycNMJaa3DqRwa/4lM3Z3xayMDAaGs7oUGDgeHkPbgcAHKyDXg=	15d4f3c9b8cd7715	0.209	1.76	11.397	0.917	0.058	0.002	0.108	0.0
0.75	31593	1382459915000	eJxjZMAFJKD0Oqsic+GTJzDkU+ycNMJaa3DqRwa/4lM3Z3xayMDA6PiQw+oHA8PJe3A5AHykDiI=	aef00904526d4ee3	0.276	3.434	14.03	1.023	0.467	0.014	0.78	0.192
0.75	31593	1383005364000	eJxjZMAFJKD0Oqsic+GTJzDkU+ycNMJaa3DqRwa/4lM3Z3xayMDA6MTYLa/AwHDyHlwOAGihDNM=	4024464e773b2a04	0.232	2.779	12.306	0.887	0.21	0.009	0.328	0.021
1.0	31593	1362630210000	eJxjZCAE1lkVmQufPIEhnmLnpBHWWkNQPwj8ik/dnPFpIQMDo62z2McLDAwn78HlAHGHDgU=	33a9c7248904c7f6	0.108	1.315	10.653	0.769	0.023	0.0	0.104	0.0
1.0	31593	1382489046000	eJxjZCAE1lkVmQufPIEhnmLnpBHWWkNQPwj8ik/dnPFpIQMDo+OjI7s/MDCcvAeXAwCF1A9A	3e3c20403635d47e	0.116	1.386	11.295	0.572	0.031	0.001	0.101	0.0
1.0	31593	1383054112000	eJxjZCAE1lkVmQufPIEhnmLnpBHWWkNQPwj8ik/dnPFpIQMDoxNL0VegwMl7cDkAaE4NWw==	dfbbe8ced21160be	0.108	1.307	10.714	0.788	0.021	0.0	0.104	0.0
1.0	31593	1380750013000	eJxjZCAE1lkVmQufPIEhnmLnpBHWWkNQPwj8ik/dnPFpIQMDo2O1rJEHA8PJe3A5AGNWDQE=	c44823d466e222a9	0.109	1.337	11.316	0.828	0.048	0.001	0.169	0.0
1.0	31593	1382545089000	eJxjZCAE1lkVmQufPIEhnmLnpBHWWkNQPwj8ik/dnPFpIQMDo+Mz6YcvGBhO3oPLAQB9Ug65	9684d793f3ca6cec	0.111	1.456	11.255	0.743	0.06	0.002	0.237	0.031
1.0	31593	1362513000000	eJxjZCAE1lkVmQufPIEhnmLnpBHWWkNQPwj8ik/dnPFpIQMDo62NVJkDA8PJe3A5AGI7DPc=	a8e64b5995194636	0.12	1.319	10.397	0.727	0.016	0.003	0.097	0.0
1.0	31593	1380752131000	eJxjZCAE1lkVmQufPIEhnmLnpBHWWkNQPwj8ik/dnPFpIQMDo2O1bfMOBoaT9+ByAHA1DeI=	87357330bf8d9545	0.109	1.298	11.795	0.745	0.047	0.001	0.189	0.0
1.0	31593	1382634827000	eJxjZCAE1lkVmQufPIEhnmLnpBHWWkNQPwj8ik/dnPFpIQMDo+PrUp0fDAwn78HlAHmMDnM=	bcadd59daba11213	0.121	1.42	9.602	0.729	0.021	0.002	0.085	0.0
1.0	31593	1363323967000	eJxjZCAE1lkVmQufPIEhnmLnpBHWWkNQPwj8ik/dnPFpIQMDo21OwTUJBoaT9+ByAG47DbU=	5d553341e0ee0e74	0.098	1.323	12.918	0.808	0.065	0.003	0.265	0.0
1.0	31593	1383105083000	eJxjZCAE1lkVmQufPIEhnmLnpBHWWkNQPwj8ik/dnPFpIQMDoxN7zbYKBoaT9+ByAGwADaE=	4674fadc9bf9e611	0.107	1.333	12.673	0.806	0.064	0.002	0.244	0.007
1.0	31593	1382928782000	eJxjZCAE1lkVmQufPIEhnmLnpBHWWkNQPwj8ik/dnPFpIQMDo+OfX5M2MDCcvAeXAwCFBw8n	0f2def3a562f6d5b	0.108	1.442	10.877	0.732	0.02	0.001	0.092	0.0
1.0	31593	1380748934000	eJxjZCAE1lkVmQufPIEhnmLnpBHWWkNQPwj8ik/dnPFpIQMDo2M1z+4CBoaT9+ByAGx9DaE=	e38eaebfc6fc13a3	0.108	1.381	11.173	0.695	0.065	0.003	0.256	0.036
1.0	31593	1382519572000	eJxjZCAE1lkVmQufPIEhnmLnpBHWWkNQPwj8ik/dnPFpIQMDo+OTaW0KDAwn78HlAHSbDg8=	26d765610de3e779	0.125	1.304	10.346	0.698	0.037	0.001	0.146	0.0
1.0	31593	1363163118000	eJxjZCAE1lkVmQufPIEhnmLnpBHWWkNQPwj8ik/dnPFpIQMDo23SrcoNDAwn78HlAHcODlA=	eaaec390594baf9b	0.111	1.319	10.765	0.889	0.027	0.001	0.153	0.0
1.0	31593	1380751068000	eJxjZCAE1lkVmQufPIEhnmLnpBHWWkNQPwj8ik/dnPFpIQMDo2O1rncCA8PJe3A5AGcdDUI=	39c526560eb7dd14	0.099	1.303	10.989	0.645	0.024	0.001	0.13	0.0
1.0	31593	1382585488000	eJxjZCAE1lkVmQufPIEhnmLnpBHWWkNQPwj8ik/dnPFpIQMDo+OLlqAGBoaT9+ByAHXzDi0=	1ad0222426e328c8	0.114	1.444	10.081	0.746	0.059	0.0	0.213	0.063
1.0	31593	1363292444000	eJxjZCAE1lkVmQufPIEhnmLnpBHWWkNQPwj8ik/dnPFpIQMDo21W/9UEBoaT9+ByAHPqDhk=	7ec25f4785721a43	0.12	1.415	10.163	0.769	0.045	0.004	0.152	0.0
1.0	31593	1380753174000	eJxjZCAE1lkVmQufPIEhnmLnpBHWWkNQPwj8ik/dnPFpIQMDo2O1b+4HBoaT9+ByAHL7DhQ=	eb826362a0e3b89c	0.119	1.371	10.734	0.762	0.019	0.0	0.085	0.0
1.0	31593	1383255058000	eJxjZCAE1lkVmQufPIEhnmLnpBHWWkNQPwj8ik/dnPFpIQMDo5NArloAA8PJe3A5AGEJDOM=	1ff3bdba4f780f1c	0.114	1.295	10.489	0.702	0.048	0.0	0.212	0.034
1.0	31593	1382899225000	eJxjZCAE1lkVmQufPIEhnmLnpBHWWkNQPwj8ik/dnPFpIQMDo+Nv84krGBhO3oPLAQB4Rw5a	c9ff065860362328	0.123	1.311	9.469	0.616	0.033	0.002	0.08	0.0
